# Supplementary material for: Genome-scale Analysis of Escherichia coli FNR Reveals Complex Features of Transcription Factor Binding
Source: PLoS Genet. 2013 Jun 20;9(6):e1003565. doi: 10.1371/journal.pgen.1003565 (PMC3688515; doi:10.1371/journal.pgen.1003565)
Supplement: Table S2 — Peaks identified to have statistically significant change in occupancy from σ70 ChIP-seq data from cultures grown under anaerobic and aerobic growth conditions. (XLS) [file pgen.1003565.s008.xls]

## Sheet: Paired Values.txt
Table S2. Peaks identified to have statistically significant change in occupancy from σ70 ChIP-seq data from cultures grown under anaerobic and aerobic growth conditions (Bonferroni Adjusted p-value < 0.01).
σ70 ChIP-seq Peak Location (nt) a	Gene Near σ70 ChIP-seq Peak b	σ70 O2 Preference c	σ70 Aerobic Signal d	σ70 Anaerobic Signal e	Adjusted p-value f
18376	nhaR	Aerobic	472.19	364.66	8.38155e-100
29557.5	carA	Aerobic	3701.27	1731.07	8.6119e-131
57167.5	lptD/djlA	Aerobic	1389.27	1285.89	1.88744e-36
63366	hepA	Aerobic	996.79	682.68	1.81143e-54
70220.5	araB/araC	Aerobic	114.84	76.25	1.5259e-38
71323	yabI	Aerobic	298.92	175.93	1.18994e-104
75620.5	sroA	Aerobic	421.05	315.16	1.65846e-51
89602	mraZ	Aerobic	2675.57	2068.94	6.66665e-83
106514	lpxC	Aerobic	7840.51	7170.15	2.9773e-96
107668	secM	Aerobic	864.42	684.23	2.48461e-49
113381	coaE/guaC	Aerobic	7900.02	7473.47	1.37124e-73
121650	aroP	Aerobic	1620.07	1043.46	1.83046e-98
122035	pdhR	Aerobic	2044.42	490.89	7.76935e-125
127733	lpd	Aerobic	1198.86	153.03	3.39135e-117
131520	yacH/acnB	Aerobic	6061.13	492.84	7.12898e-122
136502	speE	Aerobic	3563.47	2077.92	4.53381e-106
142690	can/yadG	Aerobic	1869.27	274.82	2.75584e-121
147577	within yadD	Aerobic	282.81	227.3	2.23306e-69
151818	within yadL	Aerobic	143.97	83.71	2.28326e-49
160658	dksA	Aerobic	1156.53	857.85	3.61094e-129
162064	ligT/hrpB	Aerobic	305.27	216.38	1.17887e-126
167368	fhuA	Aerobic	630.13	95.07	1.16594e-86
176572	erpA	Aerobic	4212.67	2441.37	1.04885e-113
184966	within yaeI	Aerobic	80.39	47.35	1.62963e-61
186136	dapD	Aerobic	3423.67	2011.27	1.70769e-138
194784	ispU	Aerobic	1065.4	854.05	2.97888e-53
223464	rrsH	Aerobic	9898.12	7017.3	3.21814e-75
233982	mltD	Aerobic	2398.22	1978.92	3.72693e-73
236914	aspV	Aerobic	6101.22	3324.97	1.48429e-160
243504	fadE/lpcA	Aerobic	1099.78	775.14	7.97073e-69
257842	crl	Aerobic	1204.18	146.14	1.57555e-149
289556	argF	Aerobic	688.23	488.1	1.79808e-97
319343	ykgC/ykgD	Aerobic	103.06	79.36	1.20311e-22
328590	betI/betT	Aerobic	421.78	20.76	5.6311e-128
331271	yahA	Aerobic	801.44	364.86	9.13873e-111
331718	within yahA	Aerobic	284.2	106.33	1.17968e-120
333702	yahB	Aerobic	119.4	79.63	1.11346e-98
341892	yahK	Aerobic	192.85	149.84	3.74874e-76
388973	hemB	Aerobic	656.63	470.28	2.27848e-117
395576	ampH/sbmA	Aerobic	652.46	520.82	2.17045e-90
398802	yaiY/yaiZ	Aerobic	1558.52	665.98	3.61778e-108
400584	iraP	Aerobic	685.04	573.26	1.47277e-57
424206	acpH/queA	Aerobic	1027.84	879.83	2.66903e-40
431386	tsx	Aerobic	816	492.48	5.4717e-73
433824	ribE	Aerobic	3145.67	2629.79	9.54133e-98
450871	cyoA	Aerobic	2628.77	48.92	8.05411e-114
454207	tig	Aerobic	5602.54	4548.74	1.28066e-60
457998	sraA/lon	Aerobic	845.33	572.54	3.60938e-99
467595	ybaO	Aerobic	318.25	224.1	4.08809e-84
478509	ylaC	Aerobic	1896.17	52.67	1.52304e-133
479634	hha	Aerobic	2346.42	1338.72	9.20299e-86
480094	tomB	Aerobic	2215.07	1591.82	2.17144e-99
490539	apt	Aerobic	5553.84	5063.37	4.05552e-95
499324	aes/gsk	Aerobic	507.46	399.97	1.00228e-96
526498	within rhsD	Aerobic	957.45	826.31	1.51465e-61
563927	fimZ/argU	Aerobic	3573.97	3046.42	3.00324e-68
576058	nmpC	Aerobic	1021.6	702.69	1.43249e-101
594689	cusR/cusC	Aerobic	203.89	95.03	4.67881e-117
605448	ybdJ	Aerobic	557.33	213.41	6.47508e-94
629090	cstA	Aerobic	236.96	24.64	8.13233e-118
637906	dsbG/ahpC	Aerobic	1014.82	921.89	6.71007e-21
656472	cspE	Aerobic	6394.44	6000.72	3.41086e-52
660760	ybeF	Aerobic	127.71	63.11	5.12942e-79
688277	insH-3	Aerobic	352.6	13.46	4.31065e-115
696402	metT	Aerobic	4698.57	2536.24	1.54485e-78
702961	nagB/nagE	Aerobic	118.97	48.75	4.08118e-51
709952	fur	Aerobic	1766.17	1430.07	1.65073e-31
710738	fldA	Aerobic	1705.92	1374.72	2.42136e-41
711171	ybfE	Aerobic	1958.97	1623.77	1.45127e-97
754185	gltA/sdhC	Aerobic	3072.17	31.24	3.7984e-109
770039	cydA	Aerobic	261.79	114.68	1.78843e-89
776934	tolB	Aerobic	589.77	237.29	2.03107e-134
786874	gpmA	Aerobic	573.22	178.75	2.78551e-126
793029	modF	Aerobic	1044.02	330.34	2.63873e-72
808526	bioA/bioB	Aerobic	825.06	563.14	3.84458e-99
820438	within ybhM	Aerobic	92.97	50.5	5.19303e-41
823828	ybhP/ybhQ	Aerobic	170.81	113.63	2.05981e-104
829927	ybiH/rhlE	Aerobic	731	604.02	7.98879e-53
840963	fiu	Aerobic	224.91	7.89	2.2961e-99
847415	glnH	Aerobic	120.12	23.83	1.60301e-169
852305	rybA/mntR	Aerobic	585.64	310.22	2.7068e-111
859290	ybiV	Aerobic	336.52	163.51	1.09041e-48
882720	ybjG/cmr	Aerobic	646.17	443.08	2.03982e-95
886583	ybjJ/ybjK	Aerobic	133.66	92.33	2.81185e-50
890105	grxA/ybjC	Aerobic	270.26	210.77	2.07259e-21
892868	potF	Aerobic	467.82	161.67	2.42162e-92
899842	artJ	Aerobic	619.94	346.01	3.5787e-60
914120	ybjE	Aerobic	1363.81	951.64	1.9947e-88
915540	aqpZ/ybjD	Aerobic	468.07	327.08	3.8497e-111
922307	within clpS	Aerobic	482.29	232.37	1.17639e-107
925229	serW	Aerobic	6047.45	4516.21	2.01467e-72
956810	serC	Aerobic	1590.52	1305.82	1.13016e-63
984964	aspC	Aerobic	1977.37	1318.57	4.21953e-115
986307	ompF	Aerobic	1110.07	674.06	2.10662e-95
1030643	yccA	Aerobic	2756.32	1019.88	9.41036e-95
1030946	serT	Aerobic	9918.07	5624.72	1.58834e-94
1049922	end of insAB-4/cspH	Aerobic	17646.3	15508.8	2.57172e-89
1.05053e+06	cspH/cspG	Aerobic	1317.75	967.52	8.04957e-84
1.06709e+06	wrbA/ycdF	Aerobic	494	282.29	1.03469e-83
1078370	putA/putP	Aerobic	456.84	323.73	1.20576e-29
1080516	efeU_1	Aerobic	204.28	-13.32	1.99383e-129
1084179	phoH	Aerobic	2191.07	8.06	6.80978e-105
1.09696e+06	serX/ghrA	Aerobic	891.15	459.93	6.81428e-75
1102678	csgD/csgB	Aerobic	1431.83	542.14	1.43087e-83
1116001	yceA	Aerobic	276.78	481.37	1.03626e-117
1.1508e+06	acpP	Aerobic	567.35	974.3	1.44874e-96
1153054	within pabC	Aerobic	318.62	451.47	5.08108e-46
1165207	ndh	Aerobic	669.39	1101.85	7.48706e-100
1169636	ycfS	Aerobic	172.2	1330.02	4.74869e-130
1194203	rluE/icd	Aerobic	236.13	5.35	1.19716e-125
1196105	end of C0293/ymfD	Aerobic	474.99	77.87	4.06302e-72
1198829	end of lit/intE	Aerobic	3823.92	2111.17	6.02618e-93
1209550	mcrA	Aerobic	69.83	38.08	1.0091e-63
1212370	ycgX	Aerobic	1285.32	1815.02	2.5106e-78
1213325	ycgE	Aerobic	293.87	239.49	5.57174e-29
1214734	ycgF/ycgZ	Aerobic	2568.52	1637.57	3.21532e-92
1236758	ycgB/dadA	Aerobic	85.93	157.67	1.3725e-48
1271128	chaA/chaB	Aerobic	708.59	869.78	6.99069e-75
1286881	tyrT	Aerobic	1.78	469.09	3.46813e-129
1.29053e+06	galU	Aerobic	2867.77	1306.21	1.58299e-132
1292182	hns	Aerobic	226.32	129.56	9.97856e-59
1309067	yciI/tonB	Aerobic	225.96	962.2	7.85978e-144
1317963	trpC	Aerobic	120.07	22.29	4.97676e-60
1.32885e+06	yciN/topA	Aerobic	1136.57	791.7	2.63949e-110
1333101	ymiA	Aerobic	2382.62	1713.87	1.62074e-80
1333811	acnA	Aerobic	164.5	37.73	4.5096e-117
1339890	pyrF	Aerobic	620.22	447.62	9.22043e-100
1346960	rnb	Aerobic	422.53	292.12	2.82667e-93
1359070	puuA/puuD	Aerobic	251.07	30.2	4.55508e-102
1359665	within puuD	Aerobic	275.45	132.21	5.1529e-125
1.38686e+06	tpx/ycjG	Aerobic	1289.62	238.47	4.73569e-126
1395358	ynaJ	Aerobic	1130.63	120.09	3.1922e-114
1.39759e+06	fnr	Aerobic	2645.32	1171.58	2.00406e-138
1410190	within intR	Aerobic	120.03	61.74	1.23039e-101
1433110	end of uspF	Aerobic	301.12	203.88	1.40221e-42
1445370	feaR/feaB	Aerobic	198.2	-5.43	3.92022e-99
1486208	aldA	Aerobic	306.73	-9.35	4.98867e-177
1493138	ydcI/ydcJ	Aerobic	923.68	15.37	1.98206e-115
1500438	ydcL	Aerobic	207.35	173.14	3.33287e-42
1507964	ydcR	Aerobic	104.98	18.79	1.75796e-108
1518895	end of mcbR/yncD	Aerobic	115.5	15.85	3.103e-87
1521250	yncD/yncE	Aerobic	276.61	21.8	1.46891e-85
1.56531e+06	dosC	Aerobic	303.29	108.34	3.85456e-113
1577424	yddA	Aerobic	86.68	8.92	1.23247e-92
1.60706e+06	yneE	Aerobic	734.22	498.25	4.39123e-109
1619188	eamA/ydeE	Aerobic	302.5	54.63	3.34618e-133
1636853	cspI	Aerobic	161.79	114.21	2.06753e-49
1639736	cspB/cspF	Aerobic	2101.12	1264.16	1.23309e-79
1.64514e+06	end of ydfW	Aerobic	575.53	420.15	4.07547e-50
1.64984e+06	within intQ	Aerobic	178.18	102.8	8.74717e-77
1.66662e+06	dgsA	Aerobic	195.2	111.79	5.89681e-121
1.67179e+06	mdtJ/tqsA	Aerobic	1119.79	682.86	4.27135e-116
1676050	pntA/ydgH	Aerobic	1567.97	851.09	4.37021e-160
1676454	ydgH	Aerobic	238.16	284.92	1.29761e-57
1.70377e+06	rsxA	Aerobic	5001.67	1875.57	2.97785e-127
1712365	gst	Aerobic	358.05	257.4	1.95962e-59
1732171	grxD/ydhO	Aerobic	2355.62	1904.97	6.39972e-47
1.74444e+06	ydhQ/valV	Aerobic	3984.82	2014.47	1.26674e-106
1.75543e+06	lpp	Aerobic	8166	6711.13	5.06584e-96
1768379	rprA	Aerobic	132.68	61.96	1.4896e-104
1.78517e+06	ppsA/ppsR	Aerobic	805.07	145.29	2.29036e-130
1787593	ydiE	Aerobic	81.02	2.77	2.96275e-94
1.78928e+06	ydiU	Aerobic	1010.17	176.48	1.02976e-128
1808905	thrS/arpB_1	Aerobic	2249.07	1439.27	4.67369e-84
1830411	astC/xthA	Aerobic	414.54	301.17	3.86552e-100
1846769	ydjA/sppA	Aerobic	543.04	303.8	1.10705e-101
1864543	mipA/yeaG	Aerobic	578.99	421.58	2.05085e-82
1871129	within yeaJ	Aerobic	673.58	532.34	7.52399e-100
1.87561e+06	yoaF/yeaP	Aerobic	1079.73	855.62	3.47972e-63
1.88116e+06	yeaV	Aerobic	253.35	135.67	4.60084e-87
1.89185e+06	yoaC	Aerobic	353.27	294.78	1.73965e-78
1.89979e+06	yoaE/manX	Aerobic	1055.14	721.84	1.30602e-87
1905638	yobF	Aerobic	1655.72	1332.27	3.69951e-48
1906909	mgrB/yobH	Aerobic	473.76	358.66	3.82609e-46
1.91065e+06	htpX	Aerobic	531.46	246.68	8.19505e-94
1.92109e+06	pphA/ryeA	Aerobic	4085.42	1088.88	7.37617e-150
1976375	flhD	Aerobic	456.72	329.22	1.73965e-66
1984820	araF/ftnB	Aerobic	1885.12	1627.07	4.80622e-89
1.98602e+06	isrB/yecR	Aerobic	2317.27	391.07	3.57573e-135
1.9902e+06	glyW	Aerobic	7854.05	4435.04	1.01749e-83
1998427	fliY	Aerobic	1057.42	681.73	1.73373e-83
2008599	yedL	Aerobic	137.82	41.12	5.86646e-99
2011110	fliE/fliF	Aerobic	138.64	50.55	2.78427e-100
2023330	dsrA/yedP	Aerobic	2388.92	1976.27	2.65085e-88
2040381	yodB	Aerobic	102.82	62.49	1.95445e-58
2.04159e+06	serU	Aerobic	1596.92	1232.36	3.56127e-72
2.04255e+06	asnT	Aerobic	2707.92	1168.19	1.53169e-98
2.05306e+06	amn	Aerobic	286.63	167.54	1.84326e-42
2.05613e+06	asnW	Aerobic	2799.72	924.76	5.13027e-97
2057853	yeeO/asnU	Aerobic	9158.37	6198.45	6.50779e-95
2060260	nac/asnV	Aerobic	4505.62	2598.97	4.36487e-137
2.0665e+06	yoeA	Aerobic	1978.17	1122.98	1.15704e-72
2085295	yoeI	Aerobic	1970.02	1162.09	2.69945e-97
2096351	cld	Aerobic	1911.57	1436.77	2.36675e-53
2097751	ugd	Aerobic	1527.37	521.14	2.8884e-96
2105529	rfc	Aerobic	112.81	52.14	1.06933e-122
2.11237e+06	galF	Aerobic	2811.47	2224.57	3.55964e-122
2141194	udk/yegE	Aerobic	526.67	289.49	8.61267e-108
2165141	cyaR	Aerobic	2672.57	1841.07	3.19895e-87
2.18389e+06	thiM	Aerobic	357.49	162.65	1.07631e-105
2213674	yohO	Aerobic	633.26	118.81	1.80536e-91
2238584	mglB	Aerobic	588.69	-1.56	1.26119e-133
2.24179e+06	folE/yeiG	Aerobic	1668.57	987.87	2.3498e-99
2246592	lysP	Aerobic	1970.52	1103.71	7.05886e-161
2261616	fruB/setB	Aerobic	279.47	222.59	8.60335e-70
2276353	yejG	Aerobic	1461.69	56.14	6.31738e-105
2.28423e+06	proL	Aerobic	5999.93	4514.64	2.41001e-98
2304822	mqo	Aerobic	199.82	-17.58	4.41993e-135
2306650	yojI	Aerobic	242.98	1.56	7.25294e-84
2311468	rcsD	Aerobic	1346.07	1067.17	1.08569e-40
2.34278e+06	ypaB/nrdA	Aerobic	353.39	62.58	8.85641e-113
2.36387e+06	ais/arnB	Aerobic	8233.65	3339.32	6.5591e-130
2403231	nuoA	Aerobic	2886.07	372.77	1.9343e-107
2417241	yfcD	Aerobic	553.76	341.13	6.84778e-179
2.42487e+06	hisJ	Aerobic	424.94	188.09	5.79241e-87
2425902	argT	Aerobic	385.22	25.5	1.1309e-121
2426660	ubiX	Aerobic	126.07	59.12	1.88357e-67
2.42884e+06	cvpA	Aerobic	661.95	493.47	7.46148e-99
2458563	fadI	Aerobic	113.91	7.78	7.64961e-118
2459268	fadL	Aerobic	149.57	5.34	3.40335e-72
2464343	argW	Aerobic	3288.82	2169.22	5.68329e-140
2468685	tfaS	Aerobic	789	528.11	1.13802e-125
2475661	dsdC/dsdX	Aerobic	65.69	57.81	6.38559e-08
2486274	within yfdE	Aerobic	75.43	53.75	5.82777e-31
2510969	mntH/nupC	Aerobic	1196.87	580.19	8.17362e-72
2516282	alaW/yfeC	Aerobic	4935.17	2870.12	8.79414e-106
2518929	gltX/valU	Aerobic	9114.82	5492.97	2.92112e-145
2530401	xapA/yfeN	Aerobic	5505.77	3753.72	7.85651e-114
2531516	ptsH	Aerobic	8386.9	5969.48	5.47946e-104
2556792	eutB/intZ	Aerobic	269.54	150.5	3.23174e-56
2576540	maeB/talA	Aerobic	261.48	48.38	4.06526e-99
2642930	ndk	Aerobic	906.02	56.4	6.67273e-114
2643230	hcaT	Aerobic	101.4	145.97	1.18736e-43
2660234	iscR	Aerobic	1383.32	829.57	5.56658e-97
2665892	hcaT	Aerobic	95.3	49.38	7.20227e-51
2666973	hcaR/hcaE	Aerobic	126.96	0.28	2.4082e-95
2714546	yfiD/ung	Aerobic	323.07	224.27	2.4428e-103
2717942	yfiQ	Aerobic	82.7	69.86	2.75095e-31
2723847	kgtP	Aerobic	9984.97	1222.52	8.56032e-68
2739221	aroF/yfiL	Aerobic	874.04	655.81	3.36132e-190
2764223	within rnlA	Aerobic	344.55	391	6.54457e-18
2.76983e+06	end of yfjT/yfjU	Aerobic	730.28	358.7	1.2204e-105
2798678	nrdH	Aerobic	447.24	68.28	1.10948e-142
2802788	proV	Aerobic	360.17	41.81	2.76479e-128
2816724	serV	Aerobic	9425.47	6489.32	2.45848e-99
2866138	within nlpD	Aerobic	5680.35	3131.22	2.27676e-126
2.8714e+06	ygbE	Aerobic	341.55	155.65	1.03031e-71
2874400	cysD/iap	Aerobic	877.28	517.4	5.09044e-126
2939742	ygdD	Aerobic	176.79	126.58	6.75578e-34
2947228	amiC/argA	Aerobic	1938.47	1370.62	6.7008e-73
2983626	yqeF/yqeG	Aerobic	486.94	-0.56	4.34992e-73
3.04881e+06	gcvT	Aerobic	466.25	79.26	5.18945e-102
3119582	end of C0719/glcB	Aerobic	254.63	116.78	7.07444e-145
3126235	glcD/glcC	Aerobic	195.71	-33.06	5.37579e-108
3147525	yqhA/yghA	Aerobic	1221.84	580.21	3.02487e-103
3150014	exbB/metC	Aerobic	641.34	302.52	1.54901e-103
3.15331e+06	yqhC/yqhD	Aerobic	365.95	291.65	1.98729e-30
3170514	ygiZ/mdaB	Aerobic	494.86	342.62	1.8439e-116
3203791	within tddR	Aerobic	124.87	75.68	6.06076e-31
3217359	aer/ygjG	Aerobic	430.31	7.02	3.92693e-81
3234933	within ygjQ	Aerobic	140.43	101.78	9.72943e-107
3236396	sraF	Aerobic	3888.67	1353.92	2.46186e-117
3253039	yhaL	Aerobic	1081.38	777.16	1.58105e-119
3265473	within tdcR	Aerobic	241.15	88.95	2.96935e-107
3.26861e+06	rnpB	Aerobic	1446.67	1124.9	1.16861e-72
3.28213e+06	agaB	Aerobic	1700.62	1385.62	4.01132e-60
3301445	yhbW	Aerobic	79.84	-6.61	2.76525e-98
3.32061e+06	secG	Aerobic	13630.1	10455.9	9.71682e-94
3.3262e+06	end of yhbY/greA	Aerobic	1759.87	1190.86	6.48253e-120
3331550	rplU/ispB	Aerobic	10366.2	8917.4	2.74853e-95
3348592	elbB/arcZ	Aerobic	1859.87	1002.84	2.05541e-90
3352538	gltB	Aerobic	11671.1	8298.03	7.56456e-87
3.3589e+06	gltF	Aerobic	859.03	545.15	4.80296e-116
3.41062e+06	yhdU	Aerobic	540.87	238.64	1.54981e-82
3.42706e+06	yrdA	Aerobic	13442	9302.55	1.19522e-35
3.4367e+06	mscL	Aerobic	1874.77	1402.72	1.7835e-123
3.46509e+06	bfd	Aerobic	784.93	293.9	1.08294e-60
3479228	kefG/yehS	Aerobic	1585.87	1053.98	3.23588e-57
3490393	ppiA/tsgA	Aerobic	884.87	548.3	3.13587e-101
3.52432e+06	nudE/yrfF	Aerobic	4659.67	1908.82	3.98926e-80
3.54362e+06	nfuA	Aerobic	850.98	306.5	4.54137e-117
3551037	malT	Aerobic	730.62	430.35	1.84309e-102
3559888	glpE/glpD	Aerobic	1996.02	637.22	4.06386e-182
3.57908e+06	ryhB/yhhY	Aerobic	402.88	201.37	2.28703e-66
3580708	within yhhZ	Aerobic	91.9	35.8	7.77576e-74
3590487	ugpB	Aerobic	234.62	30.34	5.55416e-102
3595744	livK/yhhK	Aerobic	1552.57	1072.6	1.41292e-99
3.59777e+06	livJ	Aerobic	2767.62	1023.74	5.23757e-124
3607941	dcrB	Aerobic	334.92	228.46	1.35967e-74
3628952	yhiI	Aerobic	1888.52	697.49	1.20648e-121
3672778	yhjE	Aerobic	2383.02	528.77	1.28994e-155
3681511	dctA	Aerobic	285.21	10.57	3.4156e-120
3683649	yhjK	Aerobic	123.51	61.82	1.39136e-77
3.69437e+06	yhjR/bcsE	Aerobic	1311.42	488.48	1.14697e-171
3.69478e+06	within bcsE	Aerobic	3689.72	2213.92	2.74727e-72
3.7086e+06	eptB	Aerobic	263.3	151.94	1.80445e-59
3717911	cspA	Aerobic	27321.5	18240.3	2.41415e-63
3729757	within xylF	Aerobic	131.32	42.31	2.83788e-61
3732884	xylR	Aerobic	185.79	159.29	1.38838e-70
3.7377e+06	avtA	Aerobic	1936.97	1205.34	2.95148e-113
3759996	yibF/rhsA	Aerobic	2164.07	979.68	5.82615e-139
3769830	yibI/mtlA	Aerobic	179.34	93.99	3.321e-49
3775328	lldP	Aerobic	261.07	-2.73	1.93304e-157
3788140	yibD	Aerobic	236.73	104.55	4.43489e-78
3795766	rfaL	Aerobic	139.98	86.43	2.25922e-62
3802362	waaB	Aerobic	215.19	111.68	4.76335e-104
3802781	within rfaS	Aerobic	318.42	183.9	3.5847e-91
3811764	dut	Aerobic	197.33	117.93	3.3913e-44
3818731	within ligB	Aerobic	321.66	166.57	4.56573e-94
3826951	gltS/xanP	Aerobic	6898.07	5437.32	4.83796e-110
3.83422e+06	yicJ/selC	Aerobic	1420.82	903.92	3.14144e-71
3839797	nepI	Aerobic	4425.42	1158.61	5.49257e-136
3851036	ivbL	Aerobic	4494.47	2302.84	5.56082e-148
3882252	dnaA/rpmH	Aerobic	17273.5	13423.3	2.31392e-82
3886437	tnaC	Aerobic	464.41	102.87	1.90861e-156
3896556	end of cbrC/yieK	Aerobic	95.99	58.26	1.77195e-44
3.92052e+06	atpI	Aerobic	3445.42	1742.12	8.88012e-112
3.92371e+06	mnmG	Aerobic	903.35	635.35	4.27675e-92
3924510	mioC	Aerobic	3786.17	2734.17	1.04033e-166
3955947	ilvY/ilvC	Aerobic	2172.92	1109.32	1.75778e-131
3978841	yifK	Aerobic	239.84	73.07	2.73701e-134
3.98038e+06	argX	Aerobic	19338	10959.1	3.41147e-113
3.99922e+06	yigE/corA	Aerobic	2934.57	2049.02	4.15991e-121
4002789	yigI/pldA	Aerobic	1382.87	787.12	1.50599e-84
4022947	rfaH/ubiD	Aerobic	762.94	393.81	3.41824e-96
4029141	fadB/pepQ	Aerobic	460.65	272	5.60779e-116
4033187	rrsA	Aerobic	4675.85	2201.78	2.42476e-61
4.08398e+06	fdoG/fdhD	Aerobic	3749.72	298.78	1.7917e-124
4098789	rhaT/sodA	Aerobic	516.77	2.34	8.74011e-120
4148322	yijP	Aerobic	3751.57	1683.22	7.52891e-123
4158857	sthA/fabR	Aerobic	2461.87	483.77	3.41449e-109
4161322	trmA/btuB	Aerobic	744.51	462.86	4.38193e-126
4164322	rrsB	Aerobic	3037.57	1600.41	3.95131e-56
4173393	G7818/thrU	Aerobic	14765.3	9401.57	3.76096e-98
4194321	thiC	Aerobic	2065.12	1318.96	1.47015e-88
4194874	rsd/nudC	Aerobic	1716.07	308.87	4.64825e-111
4213430	aceB	Aerobic	1359.27	301.7	1.42507e-129
4221791	iclR/metH	Aerobic	2428.62	1735.22	3.99611e-76
4261208	end of pspG/qor	Aerobic	806.54	453.21	1.79283e-99
4285413	acs/nrfA	Aerobic	534.01	72.56	2.75304e-103
4328353	proP	Aerobic	6868.72	4162.69	7.56469e-124
4330125	end of proP/basS	Aerobic	5122.62	3102.02	4.57096e-77
4.33363e+06	eptA	Aerobic	918.65	413.5	1.0142e-86
4352839	lysU	Aerobic	89.16	45.61	6.32261e-145
4.36067e+06	pheU	Aerobic	6380.47	3590.02	2.31283e-135
4388460	psd	Aerobic	608.65	397.23	6.22376e-157
4.3932e+06	glyV	Aerobic	813.97	1018.52	5.01475e-64
4431142	ytfF	Aerobic	178.01	13.24	4.32062e-83
4.45591e+06	yjgA/pmbA	Aerobic	2831.62	2107.37	1.01361e-123
4.47637e+06	argI/rraB	Aerobic	387.64	273.57	2.2153e-66
4569637	yjiR/yjiS	Aerobic	132.53	8.84	6.43153e-113
4603702	fhuF/yjjZ	Aerobic	1023.32	69.91	6.63635e-124
4604470	leuQ	Aerobic	9544.3	6204.04	1.10619e-97
4609328	osmY	Aerobic	196.41	25	6.92513e-97
17997.5	within nhaA	Anaerobic	290.39	1044.5	2.27418e-84
34197	caiF	Anaerobic	21.35	364.18	4.45441e-107
39939	within caiA	Anaerobic	45.9	163.01	9.65641e-95
49797.5	folA	Anaerobic	758.68	1129.02	1.13605e-80
65809	polB	Anaerobic	90.57	178.53	3.89702e-127
83736.5	leuLA	Anaerobic	13297.8	14095.3	5.04934e-29
87986	fruR	Anaerobic	587.59	1110.27	6.83884e-113
117048	hofB	Anaerobic	80.7	125.57	1.70053e-69
136935	yacC/cueO	Anaerobic	2502.97	3190.37	1.11022e-101
146746	panD/yadD	Anaerobic	3648.52	4459.69	4.00783e-103
154900	within htrE	Anaerobic	128.11	211.22	5.55397e-181
155422	htrE	Anaerobic	82.14	210.26	1.51469e-181
189700	map/tff	Anaerobic	4997.47	5089.02	0.000126415
202079	fabZ	Anaerobic	2191.42	2855.92	4.5176e-106
218848	proS	Anaerobic	3403.72	4773.92	5.79877e-138
232405	within yafE	Anaerobic	19.97	249.09	1.5142e-69
232405	end of yafE/mltD	Anaerobic	19.97	249.09	1.5142e-69
259576	phoE/proB	Anaerobic	2165.72	3316.67	8.21178e-141
262062	thrW	Anaerobic	11110.7	11679.9	4.69667e-12
302182	yagT/yagU	Anaerobic	927.44	1603.42	9.00852e-66
344486	yahM	Anaerobic	2331.82	3970.94	4.93018e-74
361128	lacA	Anaerobic	154.43	221.21	1.52996e-26
379124	frmR	Anaerobic	1559.17	2544.69	5.38226e-64
389611	within yaiT	Anaerobic	125.34	214.65	4.82521e-46
393682	yaiV	Anaerobic	82.07	509.35	2.14729e-93
400216	ddlA	Anaerobic	408.14	1135.87	5.88211e-50
402862	adrA	Anaerobic	390.39	517.39	1.02343e-69
417534	within phoR	Anaerobic	305.28	452.05	3.76313e-90
418632	brnQ	Anaerobic	457.49	652.6	1.54802e-120
429800	yajD	Anaerobic	283.09	470.26	2.60163e-113
435810	pgpA	Anaerobic	781.17	1070.8	4.15091e-52
453434	yajG/bolA	Anaerobic	3254.17	3866.99	4.53776e-51
460572	hupB	Anaerobic	1156.3	1682.47	1.92732e-95
464789	queC	Anaerobic	898.63	1360.49	2.27819e-101
491282	dnaX	Anaerobic	4298.57	4975.52	2.38585e-37
496348	adk	Anaerobic	3068.17	4412.02	1.66769e-63
507318	ybaP/ybaQ	Anaerobic	676.98	868.72	1.56744e-95
510808	copA/ybaS	Anaerobic	144.64	782.05	2.13109e-67
518531	ybbO	Anaerobic	218.06	430.74	1.16743e-75
519015	tesA/ybbA	Anaerobic	2239.77	3095.02	1.44727e-129
528239	within G6272	Anaerobic	3257.12	3569.72	9.18302e-32
543785	within allC	Anaerobic	241.59	403.97	1.16112e-94
556244	ybcJ	Anaerobic	125.64	209.27	4.76173e-62
571544	ylcH	Anaerobic	425.82	656.13	1.3654e-92
573618	end of ybcQ/insH-2	Anaerobic	348.17	508.5	1.92584e-62
576461	essD	Anaerobic	4319.22	5262.12	5.83667e-92
578910	ybcV/ybcW	Anaerobic	82.16	433.85	2.08905e-131
581783	within ybcY	Anaerobic	178.59	303.51	1.36564e-37
582422	appY	Anaerobic	133.58	564.97	1.23425e-89
582822	appY	Anaerobic	481.97	3358.62	8.01318e-130
641116	uspG/ybdR	Anaerobic	446.2	665.3	2.53147e-124
644244	rna	Anaerobic	513.54	731.39	7.16874e-47
651824	within dpiB	Anaerobic	1208.76	1504.32	4.52106e-127
655742	dcuC/pagP	Anaerobic	37.34	366.2	3.2131e-77
658058	tatE	Anaerobic	312.52	514.97	1.78868e-107
661924	ybeD	Anaerobic	441.26	641.76	1.05142e-31
695878	glnV	Anaerobic	885.05	1346.06	1.64622e-78
728296	kdpF/ybfA	Anaerobic	273.4	985.21	2.30079e-104
747040	abrB	Anaerobic	199.46	410.11	3.36347e-107
770509	cydA	Anaerobic	1140.54	2201.34	1.92647e-81
779736	lysT	Anaerobic	7832.45	8679.96	1.85712e-36
781216	nadA	Anaerobic	602.12	830.19	6.12141e-48
793897	modE/ybhT	Anaerobic	2052.92	2544.24	1.92959e-122
816104	ybhK/moaA	Anaerobic	1450.63	3178.47	3.12327e-93
855144	ybiS/ybiT	Anaerobic	9361.37	12120.6	1.87454e-115
856840	end of ybiT/ybiU	Anaerobic	101.56	170.79	1.52496e-75
872132	yliE	Anaerobic	3558.62	5954.14	4.6664e-62
877348	rimO/bssR	Anaerobic	800.59	1161.82	3.47244e-28
889112	ybjL/ybjM	Anaerobic	655.34	1505.17	1.46761e-153
892151	ybjN	Anaerobic	128.12	280.28	1.34013e-76
903006	artP	Anaerobic	751.5	1242.87	2.43e-98
918332	ybjX/macA	Anaerobic	1428.02	6365.12	8.75636e-194
930216	cydD	Anaerobic	255.86	403.86	5.68155e-82
938598	serS	Anaerobic	1562.72	2454.94	1.21561e-72
940050	dmsA	Anaerobic	30.77	447.51	1.78111e-163
945071	ycaC/ycaD	Anaerobic	614.39	979.27	5.59031e-82
947916	end of ycaM/ycaN	Anaerobic	99.13	191.38	6.93105e-53
950447	pflA	Anaerobic	164.29	405.43	4.66338e-103
952137	within pflB	Anaerobic	116.56	188.8	5.07504e-49
953695	focA	Anaerobic	284.89	2025.72	5.27309e-123
954032	focA	Anaerobic	329.21	1955.42	1.83528e-117
962985	ihfB	Anaerobic	1646.92	2052.22	2.17927e-66
964164	within ycaI	Anaerobic	123.37	213.14	1.98211e-68
965807	msbA	Anaerobic	2170.42	2587.12	1.37269e-62
970952	ycbJ	Anaerobic	36.76	572.78	3.01325e-97
1003964	pyrD	Anaerobic	1380.18	5492.91	2.84301e-78
1005729	end of ycbW/ycbX	Anaerobic	247.85	176.83	1.62235e-61
1014861	rmf	Anaerobic	1214.47	1748.27	4.5859e-101
1019397	fabA	Anaerobic	3825.02	3030.27	7.28552e-70
1031218	hyaA	Anaerobic	42.96	6450.22	3.34627e-107
1036915	appC	Anaerobic	230.43	1923.12	2.08188e-104
1.05367e+06	within torS	Anaerobic	214	370.4	1.29249e-121
1055464	torS/torT	Anaerobic	80.53	525.51	4.29791e-109
1063038	cbpA/yccE	Anaerobic	144.22	506.52	1.16013e-72
1.09173e+06	pgaA	Anaerobic	1637.72	2433.99	6.15787e-62
1.09208e+06	ycdT	Anaerobic	2896.02	4067.37	1.20016e-54
1114777	mdtG	Anaerobic	151.43	136.63	1.91062e-11
1124604	mdtH/rimJ	Anaerobic	1331.02	129.88	4.55838e-123
1150228	within fabG	Anaerobic	242.94	361.61	1.39417e-96
1154118	within yceG	Anaerobic	4806.02	4087.47	6.37176e-137
1164236	ycfP	Anaerobic	1063.47	738.81	1.65101e-112
1.20304e+06	ymfM	Anaerobic	688.49	348.74	1.6616e-66
1214485	within ycgF/ycgZ	Anaerobic	784	522	9.43424e-93
1.2152e+06	ymgA	Anaerobic	74.16	143.29	1.17427e-125
1.22332e+06	end of ycgI/minE	Anaerobic	477.1	18.64	7.98897e-130
1242351	ldcA/emtA	Anaerobic	115.4	495.51	8.95286e-87
1.25555e+06	ycgV	Anaerobic	159.94	51.68	3.14963e-103
1.2614e+06	within ispE	Anaerobic	2302.37	3023.82	1.35705e-88
1.26287e+06	lolB/hemA	Anaerobic	410.02	1593.42	1.87413e-163
1266395	ychA	Anaerobic	1845.62	2205.17	1.0924e-66
1.26855e+06	ldrA/rdlA	Anaerobic	1764.07	2182.47	4.14437e-81
1277023	narK	Anaerobic	628.8	884.26	1.00785e-75
1278712	narG	Anaerobic	317.05	199.9	3.5135e-103
1279025	narG	Anaerobic	432.11	688.86	7.5477e-120
1.29753e+06	adhE/ychE	Anaerobic	1505.32	1302.12	1.27017e-119
1298699	oppA	Anaerobic	696.93	2660.02	3.01684e-107
1.30679e+06	cls/yciY	Anaerobic	781.24	8590.02	1.62378e-132
1.30841e+06	kch	Anaerobic	2213.57	3272.32	6.70621e-77
1311681	ompW	Anaerobic	1280.57	644.47	1.14241e-118
1321777	within yciV	Anaerobic	237.33	367.75	3.04845e-84
1338204	yciS	Anaerobic	2502.17	2961.12	2.01546e-75
1342658	yciZ	Anaerobic	518.77	867.29	2.70079e-94
1349137	fabI	Anaerobic	5098.72	7048.35	7.17721e-62
1355153	sapA	Anaerobic	961.66	1290.02	4.25134e-65
1.39398e+06	ynaI/insH-4	Anaerobic	169.46	277.51	8.92382e-64
1396687	uspE	Anaerobic	250.69	484.02	1.1492e-102
1397259	within fnr	Anaerobic	432.97	611.75	6.90954e-99
1407161	fnrS	Anaerobic	54.19	11803.3	2.41578e-110
1.40947e+06	within ttcA	Anaerobic	253.07	430.91	1.77032e-46
1433659	uspF	Anaerobic	297.78	535.97	1.68008e-125
1.43905e+06	ydbK/ydbJ	Anaerobic	418.49	732.96	7.54845e-67
1.49212e+06	end of trg/ydcI	Anaerobic	210.47	346.5	1.09327e-115
1570096	gadB	Anaerobic	107.62	1577.97	5.81093e-79
1.57047e+06	gadB	Anaerobic	118.25	479.16	5.08813e-77
1.60411e+06	lsrF	Anaerobic	103.25	250.71	1.02149e-64
1.61279e+06	sad/yneJ	Anaerobic	307.67	675.22	4.12628e-111
1617113	marC/marR	Anaerobic	581.06	819.53	2.68321e-111
1.62634e+06	ydfH	Anaerobic	1869.57	3017.22	1.18321e-84
1627198	ydfZ	Anaerobic	63.19	3596.97	1.13022e-129
1640433	end of cspF/ydfT	Anaerobic	10406.3	16263.8	4.46358e-100
1.64392e+06	relB/ydfV	Anaerobic	224.17	401.7	1.0273e-106
1650236	within intQ	Anaerobic	331.84	564.41	9.55209e-75
1.65598e+06	ynfE	Anaerobic	27.27	708.59	1.27486e-102
1665352	ynfK	Anaerobic	314.38	1768.07	4.0816e-82
1673354	within pntB	Anaerobic	144.24	231.43	1.97697e-124
1680160	ydgC/rstA	Anaerobic	1939.67	2694.27	4.91294e-56
1700227	add	Anaerobic	1250.79	1798.47	5.99717e-124
1702523	ydgJ/blr	Anaerobic	972.9	1754.27	2.45206e-96
1702834	cnu	Anaerobic	910.8	5637.97	6.60181e-95
1.71531e+06	tyrS	Anaerobic	2341.37	3579.02	5.47806e-92
1.71782e+06	anmK/slyB	Anaerobic	1454.77	2853.22	1.39737e-96
1719060	slyA/ydhI	Anaerobic	307.96	6333.52	1.56649e-90
1732411	sodB	Anaerobic	1908.37	2026.62	7.81847e-07
1741405	ribC/mdtK	Anaerobic	1390.32	2007.67	7.51509e-81
1752642	ydhY	Anaerobic	46.88	177.41	1.37638e-90
1.76093e+06	within sufB	Anaerobic	88.16	155.33	4.32697e-59
1.76318e+06	ydiH	Anaerobic	597.83	2038.47	1.27407e-105
1767958	within ydiK	Anaerobic	410.53	614.72	5.67893e-78
1.77523e+06	ydiO	Anaerobic	216.24	425.36	2.41319e-78
1790227	ydiV	Anaerobic	569.14	892.06	1.87152e-78
1.79733e+06	pheM	Anaerobic	4290.97	5112.24	1.07851e-50
1820446	osmE/nadE	Anaerobic	1397.37	2140.02	4.8853e-144
1831375	ydjX	Anaerobic	13.9	1179.57	3.01263e-151
1837466	ynjE	Anaerobic	10.5	609.43	3.5727e-128
1.86076e+06	msrB/gapA	Anaerobic	2129.92	4686.87	3.42042e-130
1868329	yeaI	Anaerobic	85.68	172.48	6.72798e-109
1869297	within yeaI	Anaerobic	15.61	407.93	1.77816e-119
1.87885e+06	leuE	Anaerobic	144.68	429.02	1.98714e-100
1.90618e+06	yobF	Anaerobic	255.91	614.77	2.99691e-87
1908173	kdgR/yebQ	Anaerobic	450.6	642.37	1.02274e-102
1911915	within prc	Anaerobic	37.5	871.79	4.19604e-86
1.91575e+06	within yebT	Anaerobic	252.4	461.71	8.55559e-146
1918968	within rsmF	Anaerobic	366.56	530.39	5.52234e-132
1.92412e+06	exoX	Anaerobic	1609.62	2281.79	1.54805e-76
1931124	within edd	Anaerobic	150.76	240.88	4.01694e-117
1.93554e+06	pykA	Anaerobic	130.15	4896.42	1.44902e-106
1948653	aspS/yecD	Anaerobic	5278.37	7981.6	6.22524e-61
1.95511e+06	torZ	Anaerobic	576.95	835.01	1.90034e-65
1973458	cheA	Anaerobic	246.64	390.43	3.29263e-127
1978728	within otsA	Anaerobic	684.85	1007.69	4.88401e-116
1.9867e+06	ftnA	Anaerobic	234.62	591.21	3.90257e-122
1987589	yecH/tyrP	Anaerobic	143.63	1669.51	1.30421e-82
2027411	yedI/yedA	Anaerobic	674.83	991.33	2.72649e-128
2031487	yedR/rseX	Anaerobic	742.75	1034.2	7.52331e-63
2066001	insH-6	Anaerobic	2183.72	3516.37	4.16469e-88
2087989	hisL	Anaerobic	6303.5	8397.52	5.04229e-93
2141024	udk/yegE	Anaerobic	401.79	441.73	1.17611e-06
2.15724e+06	within mdtC	Anaerobic	288.78	471.8	4.95523e-82
2163614	yegQ	Anaerobic	1362.85	2315.64	6.29504e-78
2201399	within yehI	Anaerobic	304.43	506.69	1.92597e-88
2248833	nfo	Anaerobic	1048.55	1451.17	6.8403e-72
2261852	fruB/setB	Anaerobic	112.32	532.43	2.42677e-149
2288452	insH-8/narP	Anaerobic	312.2	585.13	6.31296e-128
2295919	within napC	Anaerobic	60.64	258.37	1.90516e-135
2.29627e+06	napC	Anaerobic	62.05	509.01	1.47645e-94
2310843	ompC/micF	Anaerobic	1392.12	2949.87	4.8699e-121
2.326e+06	within yfaP	Anaerobic	78.24	134.56	5.95434e-80
2.3348e+06	yfaA	Anaerobic	3435.67	5249.97	4.04292e-91
2.33749e+06	gyrA/ubiG	Anaerobic	4967.07	6149.97	1.04765e-101
2.34795e+06	end of yfaH/glpQ	Anaerobic	1340.07	1795.97	5.9628e-116
2355938	end of ypaA/yfaU	Anaerobic	80.34	158.86	5.0919e-66
2377297	menD	Anaerobic	22.92	179.19	1.71327e-69
2.37868e+06	menF	Anaerobic	1239.17	1928.87	6.13808e-90
2403389	nuoA	Anaerobic	1576.32	2485.06	1.50189e-44
2405121	lrhA/yfbQ	Anaerobic	544.69	3346.32	7.57543e-99
2409412	yfbS	Anaerobic	96.8	267.17	7.99762e-85
2.41066e+06	yfbU	Anaerobic	450.17	695.82	2.17997e-76
2411364	yfbV/ackA	Anaerobic	1268.06	5612.67	3.60465e-83
2.41506e+06	yfcC	Anaerobic	46.82	1174.89	1.09939e-106
2417840	yfcE	Anaerobic	412.77	596.37	1.42304e-101
2.44334e+06	within yfcA	Anaerobic	99.36	182.73	1.69218e-78
2.48059e+06	within emrK	Anaerobic	60.06	119.57	1.80583e-75
2494801	tpke70/ypdK	Anaerobic	492.63	714.17	6.51878e-94
2.49913e+06	ypdC	Anaerobic	219.67	335.18	6.25326e-57
2.50808e+06	within yfeO	Anaerobic	40.8	132.42	5.90174e-144
2548601	yfeX	Anaerobic	132.69	524.25	5.18786e-114
2.55838e+06	yffL	Anaerobic	811.84	2032.37	3.37822e-137
2581511	nudK	Anaerobic	327.01	520.06	7.62591e-91
2.5836e+06	aegA/narQ	Anaerobic	294.25	912.4	3.14468e-102
2588903	ypfM	Anaerobic	321.56	816.5	1.72296e-58
2.61682e+06	had	Anaerobic	1907.32	2792.12	3.76176e-93
2.61893e+06	upp/purM	Anaerobic	9387.52	13531.8	2.06747e-113
2630732	guaA	Anaerobic	276.16	413.71	1.6989e-31
2632191	guaB/xseA	Anaerobic	19083.5	21069.8	3.58788e-60
2.67066e+06	within hcaD	Anaerobic	59.27	121.62	2.50611e-74
2.68211e+06	end of yphH/glyA	Anaerobic	108.95	177.71	2.17878e-71
2697649	yfhL	Anaerobic	885.5	1662.52	1.11128e-109
2717219	yfiP	Anaerobic	3018.12	4647.14	1.718e-115
2734989	G7353	Anaerobic	4033.47	5703.27	3.40798e-50
2.74428e+06	rpsP	Anaerobic	16357.3	22899.5	1.2702e-148
2.76336e+06	yfjL	Anaerobic	474.19	591.09	1.46506e-30
2763921	yfjM/rnlA	Anaerobic	336.59	961.45	2.49059e-94
2.77637e+06	end of ypjF/ypjA	Anaerobic	120.15	276.8	2.16319e-108
2796559	stpA/ygaW	Anaerobic	1669.27	2270.77	1.34984e-90
2.81555e+06	yqaB	Anaerobic	322.45	582.09	2.35266e-91
2.81632e+06	argY	Anaerobic	531.23	781.8	8.25639e-89
2835530	hypF	Anaerobic	2.07	184.76	6.06117e-84
2.88537e+06	cas3	Anaerobic	309.23	528.01	4.60507e-157
2.89066e+06	ygcN	Anaerobic	292.67	1577.47	7.61694e-126
2901622	end of ygcE	Anaerobic	396.74	861.95	6.50585e-75
2906894	within pyrG	Anaerobic	659.1	1426.37	3.9494e-104
2913024	rlmD/barA	Anaerobic	753.73	990.48	8.63566e-65
2923083	within syd	Anaerobic	5682.6	8371.75	3.29324e-60
2925014	within ygdH	Anaerobic	85.71	170.66	2.30893e-59
2944078	csdL	Anaerobic	470.75	669.97	9.54775e-67
2968418	ygdQ	Anaerobic	2680.67	3370.92	3.08743e-64
3.01308e+06	yqeC/mocA	Anaerobic	119.95	386.28	4.02591e-129
3034343	prfB	Anaerobic	7978.95	10009.5	1.55536e-59
3071829	epd	Anaerobic	1253.26	2102.79	1.51541e-46
3089081	rsmE	Anaerobic	1469.77	1977.47	1.47639e-64
3.14441e+06	hybO	Anaerobic	193.98	3913.82	6.1173e-120
3.15153e+06	yghB	Anaerobic	666.13	1108.13	3.8353e-75
3171147	ygiN	Anaerobic	460.65	806.92	1.10913e-72
3172921	within parE	Anaerobic	102.52	239.94	2.48683e-58
3181649	end of zupT/ribB	Anaerobic	395.06	1001.75	6.66743e-83
3237902	sstT	Anaerobic	202.9	534.39	4.02823e-82
3299327	yhbT/yhbU	Anaerobic	658.97	1331.72	3.03115e-105
3.30981e+06	rpsO	Anaerobic	7658.03	9127.67	8.15406e-105
3.31517e+06	within nusA	Anaerobic	568.2	761.34	2.20931e-107
3.32501e+06	ftsH	Anaerobic	869.09	599.78	1.14502e-94
3325772	rlmE/yhbY	Anaerobic	2645.57	3635.97	1.82879e-86
3330091	within yhbE	Anaerobic	192.22	325	6.33331e-52
3.34026e+06	kdsC	Anaerobic	286.73	397.21	2.619e-38
3342709	rpoN	Anaerobic	1424.96	1792.47	5.68481e-72
3.35208e+06	yhcC	Anaerobic	8936.62	11386.3	1.8436e-117
3374795	sspB	Anaerobic	390.5	709.6	1.97542e-114
3.38261e+06	mdh/argR	Anaerobic	2294.17	3764.27	7.21835e-196
3.40826e+06	dusB	Anaerobic	2811.62	4141.98	1.0558e-165
3.44625e+06	rplN	Anaerobic	14143.7	18823.8	7.04165e-101
3492020	nirB	Anaerobic	91.39	747.24	4.72892e-126
3502034	frlR	Anaerobic	1224.3	1913.22	1.81287e-95
3.51345e+06	within dam	Anaerobic	172.68	300.6	6.39789e-58
3.54321e+06	within gntX	Anaerobic	467.33	650.43	9.78114e-57
3.55949e+06	glpG	Anaerobic	1224.69	2105.37	9.71452e-84
3572958	asd/yhgN	Anaerobic	1873.02	2173.79	1.90386e-20
3576787	gntR	Anaerobic	1943.02	2325.19	7.69639e-25
3611651	nikA	Anaerobic	68.73	1896.92	1.93833e-152
3632773	yhiL/yhiM	Anaerobic	23.18	592.7	2.87013e-181
3635574	yhiN/pitA	Anaerobic	1412.67	1905.92	3.02646e-42
3.63801e+06	uspB/uspA	Anaerobic	1978.62	2486.16	1.21092e-121
3.64335e+06	prlC/yhiR	Anaerobic	1665.27	2014.37	3.88764e-60
3.65196e+06	slp	Anaerobic	353.34	2413.78	5.03927e-98
3.65259e+06	dctR	Anaerobic	121.22	345.99	4.94573e-126
3653950	yhiD	Anaerobic	63.43	345.99	4.66082e-142
3654821	hdeA/hdeD	Anaerobic	1344.35	9048.42	2.95889e-111
3.65582e+06	gadE	Anaerobic	648.58	7664.4	7.05278e-144
3662877	gadW/gadY	Anaerobic	697.47	5120.34	1.6358e-105
3.66388e+06	gadX	Anaerobic	1726.77	2888.97	3.69343e-133
3665639	gadA	Anaerobic	66.31	1060.74	1.92195e-116
3677416	yhjH/kdgK	Anaerobic	115.67	227.15	2.2148e-138
3680119	yhjJ	Anaerobic	1179.7	1651.57	1.14968e-63
3705890	dppA	Anaerobic	519.77	725.75	1.58608e-60
3723375	glyQ	Anaerobic	5810.53	7220.92	2.44005e-125
3733169	within xylR	Anaerobic	87.04	598.06	4.92957e-69
3739630	ysaA	Anaerobic	6.63	240.58	2.86001e-170
3759316	selA	Anaerobic	332.79	566.83	5.40252e-139
3783104	yibN/gpmM	Anaerobic	1455.97	1851.32	2.44851e-44
3.83516e+06	within setC	Anaerobic	244.37	385.65	2.75094e-30
3.86732e+06	yidR/cbrA	Anaerobic	87.1	201.22	1.5142e-74
3.92653e+06	within viaA	Anaerobic	341.26	464.83	5.24461e-90
3.92925e+06	ravA/kup	Anaerobic	824	1369.06	2.4083e-127
3995940	uvrD	Anaerobic	1661.77	1837.42	8.82302e-36
4.01091e+06	metR/metE	Anaerobic	3328.27	4365.44	2.46146e-69
4.01994e+06	tatA	Anaerobic	1254.28	1600.92	3.37212e-73
4047930	spf	Anaerobic	12918.6	16361.5	2.99318e-95
4.04906e+06	yihA/csrC	Anaerobic	660.86	1964.72	9.37101e-116
4056393	glnA/typA	Anaerobic	5361.72	6946.02	9.23137e-121
4104916	within fieF	Anaerobic	519.95	792.48	1.72809e-81
4109587	tpiA	Anaerobic	153.98	525.14	2.55739e-138
4.11738e+06	rraA	Anaerobic	1428.62	2415.37	4.6464e-78
4228351	pepE	Anaerobic	1193.67	1450.32	3.59e-94
4231551	lysC	Anaerobic	2620.42	2658.38	0.0049
4.26824e+06	yjbQ	Anaerobic	249.36	615.94	1.31327e-88
4272097	uvrA/ssb	Anaerobic	7071.45	8300.17	2.6554e-49
4285698	acs/nrfA	Anaerobic	23.21	401.17	4.24969e-83
4292401	gltP	Anaerobic	393.56	802.64	6.43855e-56
4297457	fdhF	Anaerobic	37.1	228.03	1.73232e-64
4335086	adiC	Anaerobic	29.17	972.74	2.03075e-74
4336001	adiY	Anaerobic	33.65	341.94	1.37602e-94
4336858	within adiA	Anaerobic	197.32	294.01	7.03815e-54
4.34712e+06	dcuB	Anaerobic	58.9	290.64	2.79422e-73
4380424	frdA/poxA	Anaerobic	291.05	1173.13	7.59661e-71
4.3825e+06	within yjeM	Anaerobic	146.72	240.72	3.03994e-117
4434940	cpdB/cysQ	Anaerobic	213.21	357.33	1.18453e-114
4481946	valS	Anaerobic	2156.72	2537.89	8.1512e-109
4554880	yjiC/iraD	Anaerobic	96.63	382.48	1.69506e-122
4563911	yjiM	Anaerobic	38.51	824.28	1.35334e-88
4.56677e+06	mdtM/yjiP	Anaerobic	188.27	781.29	1.1911e-88
4600950	yjjP/yjjQ	Anaerobic	163.33	906.76	2.56545e-103
4.6104e+06	yjjU	Anaerobic	400.09	3133.87	1.09944e-110
4615187	yjjI/deoC	Anaerobic	88.26	173.22	1.88948e-50
4617592	deoB	Anaerobic	8042.4	10208.5	5.50538e-46
4630725	trpR	Anaerobic	2078.12	2597.22	1.77185e-125
4.63865e+06	yjtD	Anaerobic	1776.72	5935.02	1.04122e-96
2458992	yfcZ/fadL	Anerobic	59.72	303.38	4.0677e-79
2465856	yfdG	Anerobic	4936.62	7182.82	1.65256e-100
2550200	ypeA/amiA	Anerobic	4883.12	5602.52	2.76519e-128
a Location of the center of each σ70 ChIP-seq peak.
b Gene downstream or within each σ70 ChIP-seq peak.
c Anaerobic or aerobic σ70 ChIP-seq peak preference.
d Sum of read counts within σ70 aerobic ChIP-seq peak (101 bp surrounding the peak center).
e Sum of read counts within σ70 anaerobic ChIP-seq peak (101 bp surrounding the peak center).
f Adjusted p-value comparing read counts for aerobic and anaerobic σ70 ChIP-seq peak using a paired t-test. Bonferroni method used to correct for multiple testing.
