# Supplementary material for: Genome-scale Analysis of Escherichia coli FNR Reveals Complex Features of Transcription Factor Binding
Source: PLoS Genet. 2013 Jun 20;9(6):e1003565. doi: 10.1371/journal.pgen.1003565 (PMC3688515; doi:10.1371/journal.pgen.1003565)
Supplement: Table S3 — Peaks found in H-NS ChIP-chip data from aerobic and anaerobic growth conditions in GMM. (XLS) [file pgen.1003565.s009.xls]

## Sheet: HNS_ANAERO_CMARRT_pv0_05_SIG_PE
Table S3. Peaks found in H-NS ChIP-chip data from anaerobic and aerobic GMM. Found using CMARRT (FDR = 0.05).
Peak Start (nt)	Peak End (nt)	Length of Peak (nt)	O2 Condition of Peak a
347	1344	997	Anaerobic
2909	3660	751	Anaerobic
4353	4810	457	Anaerobic
17489	17871	382	Anaerobic
19973	20308	335	Anaerobic
20922	21269	347	Anaerobic
25084	25431	347	Anaerobic
29991	30367	376	Anaerobic
32686	34789	2103	Anaerobic
35504	36918	1414	Anaerobic
41315	42968	1653	Anaerobic
81851	82107	256	Anaerobic
82767	85849	3082	Anaerobic
88267	89875	1608	Anaerobic
106281	107269	988	Anaerobic
122186	122582	396	Anaerobic
131759	133185	1426	Anaerobic
133391	134028	637	Anaerobic
148595	149154	559	Anaerobic
149906	155055	5149	Anaerobic
155330	158983	3653	Anaerobic
180070	180964	894	Anaerobic
221900	222338	438	Anaerobic
223568	229068	5500	Anaerobic
232982	233081	99	Anaerobic
236434	238303	1869	Anaerobic
238564	239794	1230	Anaerobic
244973	246061	1088	Anaerobic
246679	247332	653	Anaerobic
252210	254119	1909	Anaerobic
257925	260159	2234	Anaerobic
273315	274302	987	Anaerobic
278516	278899	383	Anaerobic
283799	285139	1340	Anaerobic
287815	288258	443	Anaerobic
288624	289206	582	Anaerobic
290035	290286	251	Anaerobic
292145	294578	2433	Anaerobic
302229	302810	581	Anaerobic
309607	310568	961	Anaerobic
310876	314657	3781	Anaerobic
315096	321123	6027	Anaerobic
323108	325565	2457	Anaerobic
330224	330985	761	Anaerobic
331262	333489	2227	Anaerobic
333819	336650	2831	Anaerobic
342589	345643	3054	Anaerobic
346086	346518	432	Anaerobic
361284	363011	1727	Anaerobic
379521	380521	1000	Anaerobic
381107	381943	836	Anaerobic
382134	383965	1831	Anaerobic
384272	384953	681	Anaerobic
388512	390612	2100	Anaerobic
390963	391450	487	Anaerobic
393179	395222	2043	Anaerobic
399764	401878	2114	Anaerobic
405670	406283	613	Anaerobic
407241	408620	1379	Anaerobic
410495	411314	819	Anaerobic
446422	446866	444	Anaerobic
449420	449520	100	Anaerobic
450133	452211	2078	Anaerobic
475370	475872	502	Anaerobic
478890	479082	192	Anaerobic
479322	480324	1002	Anaerobic
480443	481027	584	Anaerobic
513589	513704	115	Anaerobic
515052	516608	1556	Anaerobic
521592	523145	1553	Anaerobic
524752	526589	1837	Anaerobic
527044	527951	907	Anaerobic
528064	529164	1100	Anaerobic
534191	539152	4961	Anaerobic
540280	546738	6458	Anaerobic
550625	552077	1452	Anaerobic
556378	564391	8013	Anaerobic
566646	567949	1303	Anaerobic
568156	572000	3844	Anaerobic
572633	573555	922	Anaerobic
573788	578301	4513	Anaerobic
578410	579805	1395	Anaerobic
580229	580566	337	Anaerobic
581159	582499	1340	Anaerobic
583115	583231	116	Anaerobic
583744	584922	1178	Anaerobic
595171	597057	1886	Anaerobic
603174	603311	137	Anaerobic
611535	612069	534	Anaerobic
612104	612197	93	Anaerobic
616304	618957	2653	Anaerobic
620331	621874	1543	Anaerobic
621861	621964	103	Anaerobic
623477	624631	1154	Anaerobic
630576	630727	151	Anaerobic
635310	637544	2234	Anaerobic
650481	652224	1743	Anaerobic
654590	655558	968	Anaerobic
655584	656283	699	Anaerobic
659825	661574	1749	Anaerobic
674967	679451	4484	Anaerobic
681691	683057	1366	Anaerobic
687210	688155	945	Anaerobic
695515	696437	922	Anaerobic
706530	706934	404	Anaerobic
707701	707811	110	Anaerobic
714813	716546	1733	Anaerobic
718920	720827	1907	Anaerobic
727738	728522	784	Anaerobic
728882	729380	498	Anaerobic
731540	733083	1543	Anaerobic
733502	738666	5164	Anaerobic
750582	753324	2742	Anaerobic
755693	756763	1070	Anaerobic
759634	760507	873	Anaerobic
762648	763231	583	Anaerobic
763666	763950	284	Anaerobic
769593	770034	441	Anaerobic
770402	770674	272	Anaerobic
777222	777662	440	Anaerobic
779613	780966	1353	Anaerobic
798839	803425	4586	Anaerobic
819341	820122	781	Anaerobic
820099	821010	911	Anaerobic
847721	848290	569	Anaerobic
848491	848884	393	Anaerobic
865885	866975	1090	Anaerobic
871440	876119	4679	Anaerobic
913395	913806	411	Anaerobic
914646	915975	1329	Anaerobic
933424	933712	288	Anaerobic
934424	934898	474	Anaerobic
939037	939155	118	Anaerobic
945415	945974	559	Anaerobic
947153	947695	542	Anaerobic
948810	949160	350	Anaerobic
953171	953853	682	Anaerobic
953975	954657	682	Anaerobic
960638	961228	590	Anaerobic
961635	962658	1023	Anaerobic
985540	986109	569	Anaerobic
988688	989381	693	Anaerobic
996249	998303	2054	Anaerobic
998629	999026	397	Anaerobic
1004074	1006029	1955	Anaerobic
1018258	1019350	1092	Anaerobic
1025160	1025779	619	Anaerobic
1047630	1049138	1508	Anaerobic
1049339	1052262	2923	Anaerobic
1062478	1063419	941	Anaerobic
1063631	1065310	1679	Anaerobic
1066566	1066696	130	Anaerobic
1078618	1079022	404	Anaerobic
1083383	1083772	389	Anaerobic
1084851	1089078	4227	Anaerobic
1089583	1091764	2181	Anaerobic
1092063	1094064	2001	Anaerobic
1094562	1096148	1586	Anaerobic
1100112	1102684	2572	Anaerobic
1102730	1105460	2730	Anaerobic
1106864	1108256	1392	Anaerobic
1117209	1117580	371	Anaerobic
1117696	1120768	3072	Anaerobic
1128477	1133792	5315	Anaerobic
1133835	1135057	1222	Anaerobic
1135769	1135849	80	Anaerobic
1135831	1136070	239	Anaerobic
1136646	1137146	500	Anaerobic
1137753	1139577	1824	Anaerobic
1140602	1141393	791	Anaerobic
1146088	1147168	1080	Anaerobic
1148790	1148865	75	Anaerobic
1157302	1157998	696	Anaerobic
1160586	1161254	668	Anaerobic
1167616	1168010	394	Anaerobic
1179120	1181453	2333	Anaerobic
1191401	1191508	107	Anaerobic
1194474	1196616	2142	Anaerobic
1197654	1199739	2085	Anaerobic
1206795	1211023	4228	Anaerobic
1211812	1214833	3021	Anaerobic
1214885	1215654	769	Anaerobic
1215879	1223187	7308	Anaerobic
1223630	1223866	236	Anaerobic
1224728	1226659	1931	Anaerobic
1228000	1229667	1667	Anaerobic
1240544	1240677	133	Anaerobic
1242657	1243798	1141	Anaerobic
1243889	1244352	463	Anaerobic
1244495	1245223	728	Anaerobic
1246141	1246599	458	Anaerobic
1254481	1256708	2227	Anaerobic
1260495	1261277	782	Anaerobic
1270212	1270889	677	Anaerobic
1278045	1278358	313	Anaerobic
1278987	1279463	476	Anaerobic
1286492	1286937	445	Anaerobic
1289888	1290492	604	Anaerobic
1290771	1293297	2526	Anaerobic
1302267	1302373	106	Anaerobic
1306516	1307121	605	Anaerobic
1307243	1308243	1000	Anaerobic
1309315	1309603	288	Anaerobic
1311387	1315128	3741	Anaerobic
1319094	1319366	272	Anaerobic
1323499	1323875	376	Anaerobic
1325266	1325463	197	Anaerobic
1331220	1331583	363	Anaerobic
1331844	1333836	1992	Anaerobic
1340249	1342138	1889	Anaerobic
1344220	1344685	465	Anaerobic
1344887	1345853	966	Anaerobic
1367617	1370484	2867	Anaerobic
1379080	1382184	3104	Anaerobic
1389251	1389468	217	Anaerobic
1390220	1390769	549	Anaerobic
1391217	1395116	3899	Anaerobic
1395861	1396174	313	Anaerobic
1396952	1397409	457	Anaerobic
1402924	1404542	1618	Anaerobic
1406225	1406725	500	Anaerobic
1410145	1412764	2619	Anaerobic
1414819	1417634	2815	Anaerobic
1420965	1421846	881	Anaerobic
1421869	1425663	3794	Anaerobic
1425783	1426542	759	Anaerobic
1429878	1430403	525	Anaerobic
1430449	1432129	1680	Anaerobic
1433327	1436015	2688	Anaerobic
1443805	1444908	1103	Anaerobic
1462368	1464967	2599	Anaerobic
1465848	1466617	769	Anaerobic
1468622	1470583	1961	Anaerobic
1472508	1475325	2817	Anaerobic
1475545	1477634	2089	Anaerobic
1487765	1488317	552	Anaerobic
1489065	1489387	322	Anaerobic
1497999	1498201	202	Anaerobic
1498668	1499337	669	Anaerobic
1517648	1519943	2295	Anaerobic
1524346	1524967	621	Anaerobic
1525504	1528093	2589	Anaerobic
1528435	1531612	3177	Anaerobic
1541050	1542579	1529	Anaerobic
1542991	1545296	2305	Anaerobic
1553362	1555163	1801	Anaerobic
1563710	1566248	2538	Anaerobic
1568732	1572292	3560	Anaerobic
1572623	1572963	340	Anaerobic
1573459	1583266	9807	Anaerobic
1583789	1588686	4897	Anaerobic
1594174	1597592	3418	Anaerobic
1601324	1601866	542	Anaerobic
1604215	1604505	290	Anaerobic
1609821	1610115	294	Anaerobic
1613065	1615313	2248	Anaerobic
1619442	1624820	5378	Anaerobic
1628177	1630702	2525	Anaerobic
1631188	1632878	1690	Anaerobic
1633022	1633454	432	Anaerobic
1633699	1634176	477	Anaerobic
1634595	1635422	827	Anaerobic
1635683	1638108	2425	Anaerobic
1638185	1640665	2480	Anaerobic
1644372	1645225	853	Anaerobic
1647081	1648706	1625	Anaerobic
1648789	1649830	1041	Anaerobic
1650194	1651918	1724	Anaerobic
1652305	1652466	161	Anaerobic
1654189	1654537	348	Anaerobic
1654970	1655542	572	Anaerobic
1667060	1667466	406	Anaerobic
1667825	1669486	1661	Anaerobic
1670251	1672671	2420	Anaerobic
1673085	1673436	351	Anaerobic
1673655	1674221	566	Anaerobic
1674842	1675866	1024	Anaerobic
1689803	1691775	1972	Anaerobic
1695115	1696809	1694	Anaerobic
1701600	1704399	2799	Anaerobic
1717051	1717204	153	Anaerobic
1718091	1718683	592	Anaerobic
1731714	1732183	469	Anaerobic
1736592	1736757	165	Anaerobic
1740460	1741131	671	Anaerobic
1750995	1753982	2987	Anaerobic
1754685	1755182	497	Anaerobic
1755840	1756018	178	Anaerobic
1767450	1768226	776	Anaerobic
1768626	1772388	3762	Anaerobic
1772621	1775806	3185	Anaerobic
1775790	1778207	2417	Anaerobic
1782906	1783057	151	Anaerobic
1784520	1785882	1362	Anaerobic
1786979	1787477	498	Anaerobic
1787760	1788272	512	Anaerobic
1788463	1790797	2334	Anaerobic
1790952	1791354	402	Anaerobic
1798019	1798802	783	Anaerobic
1800652	1804190	3538	Anaerobic
1804444	1804993	549	Anaerobic
1806041	1806805	764	Anaerobic
1809279	1810751	1472	Anaerobic
1811212	1811847	635	Anaerobic
1815270	1817859	2589	Anaerobic
1818003	1820288	2285	Anaerobic
1822419	1823005	586	Anaerobic
1823255	1824626	1371	Anaerobic
1829495	1829669	174	Anaerobic
1830864	1831132	268	Anaerobic
1839722	1840062	340	Anaerobic
1840571	1843558	2987	Anaerobic
1850180	1858163	7983	Anaerobic
1860972	1861557	585	Anaerobic
1867616	1870436	2820	Anaerobic
1875967	1876766	799	Anaerobic
1877309	1879754	2445	Anaerobic
1880165	1881941	1776	Anaerobic
1891204	1893232	2028	Anaerobic
1902423	1904224	1801	Anaerobic
1905171	1907885	2714	Anaerobic
1911410	1911788	378	Anaerobic
1922119	1922289	170	Anaerobic
1943467	1945382	1915	Anaerobic
1955116	1956791	1675	Anaerobic
1959419	1959868	449	Anaerobic
1960008	1961717	1709	Anaerobic
1963756	1964559	803	Anaerobic
1966592	1968845	2253	Anaerobic
1968928	1970173	1245	Anaerobic
1970716	1971202	486	Anaerobic
1971520	1972259	739	Anaerobic
1973025	1975515	2490	Anaerobic
1976681	1977037	356	Anaerobic
1977699	1979159	1460	Anaerobic
1983947	1985830	1883	Anaerobic
1986101	1987419	1318	Anaerobic
1989810	1990417	607	Anaerobic
1992796	1995008	2212	Anaerobic
1995228	1995668	440	Anaerobic
1998596	2001710	3114	Anaerobic
2001928	2002944	1016	Anaerobic
2003663	2004037	374	Anaerobic
2008451	2015827	7376	Anaerobic
2016722	2018913	2191	Anaerobic
2019029	2019960	931	Anaerobic
2020462	2022952	2490	Anaerobic
2030752	2031624	872	Anaerobic
2031967	2032764	797	Anaerobic
2033022	2039178	6156	Anaerobic
2039422	2041025	1603	Anaerobic
2050117	2051500	1383	Anaerobic
2053756	2055804	2048	Anaerobic
2055819	2058054	2235	Anaerobic
2058429	2058760	331	Anaerobic
2064303	2065796	1493	Anaerobic
2066747	2067623	876	Anaerobic
2096574	2098482	1908	Anaerobic
2098826	2101540	2714	Anaerobic
2101647	2101840	193	Anaerobic
2102057	2104039	1982	Anaerobic
2104038	2104757	719	Anaerobic
2105115	2113637	8522	Anaerobic
2126266	2129098	2832	Anaerobic
2134503	2136516	2013	Anaerobic
2139558	2139975	417	Anaerobic
2148303	2150515	2212	Anaerobic
2165843	2166284	441	Anaerobic
2166403	2168402	1999	Anaerobic
2168889	2169636	747	Anaerobic
2169735	2175319	5584	Anaerobic
2175571	2175897	326	Anaerobic
2184205	2191692	7487	Anaerobic
2194807	2195785	978	Anaerobic
2201550	2203223	1673	Anaerobic
2226290	2228211	1921	Anaerobic
2230562	2232774	2212	Anaerobic
2235133	2237674	2541	Anaerobic
2240642	2241137	495	Anaerobic
2245147	2246129	982	Anaerobic
2252414	2254688	2274	Anaerobic
2255452	2258406	2954	Anaerobic
2266404	2266679	275	Anaerobic
2266988	2267558	570	Anaerobic
2267936	2268554	618	Anaerobic
2287029	2288012	983	Anaerobic
2304307	2304636	329	Anaerobic
2305110	2305635	525	Anaerobic
2306171	2306901	730	Anaerobic
2310062	2311711	1649	Anaerobic
2340938	2342437	1499	Anaerobic
2361815	2364553	2738	Anaerobic
2365357	2365984	627	Anaerobic
2366392	2366947	555	Anaerobic
2379908	2387682	7774	Anaerobic
2388027	2388706	679	Anaerobic
2389413	2389541	128	Anaerobic
2395525	2396153	628	Anaerobic
2405640	2406049	409	Anaerobic
2419784	2420195	411	Anaerobic
2420891	2421584	693	Anaerobic
2421562	2422041	479	Anaerobic
2431039	2431676	637	Anaerobic
2438344	2439285	941	Anaerobic
2452254	2453747	1493	Anaerobic
2454113	2454794	681	Anaerobic
2460232	2462980	2748	Anaerobic
2463716	2463814	98	Anaerobic
2466290	2467216	926	Anaerobic
2467781	2468158	377	Anaerobic
2468527	2470294	1767	Anaerobic
2471466	2473670	2204	Anaerobic
2474653	2475474	821	Anaerobic
2477825	2493233	15408	Anaerobic
2515972	2516454	482	Anaerobic
2517035	2517670	635	Anaerobic
2518669	2519454	785	Anaerobic
2519843	2521631	1788	Anaerobic
2522304	2523745	1441	Anaerobic
2528564	2528971	407	Anaerobic
2530576	2531064	488	Anaerobic
2537049	2537275	226	Anaerobic
2537931	2538172	241	Anaerobic
2539007	2541258	2251	Anaerobic
2555212	2556033	821	Anaerobic
2572831	2574660	1829	Anaerobic
2588247	2588977	730	Anaerobic
2589168	2589958	790	Anaerobic
2596078	2596973	895	Anaerobic
2619376	2620245	869	Anaerobic
2620487	2620737	250	Anaerobic
2626274	2628408	2134	Anaerobic
2631069	2631511	442	Anaerobic
2631995	2632228	233	Anaerobic
2638069	2638247	178	Anaerobic
2650827	2652882	2055	Anaerobic
2661592	2661909	317	Anaerobic
2676293	2677900	1607	Anaerobic
2682401	2683266	865	Anaerobic
2688718	2689300	582	Anaerobic
2689761	2691243	1482	Anaerobic
2692047	2692126	79	Anaerobic
2697348	2697882	534	Anaerobic
2698095	2699171	1076	Anaerobic
2706744	2706913	169	Anaerobic
2724030	2729372	5342	Anaerobic
2738761	2738944	183	Anaerobic
2739504	2740594	1090	Anaerobic
2754946	2759500	4554	Anaerobic
2770653	2771598	945	Anaerobic
2771961	2772443	482	Anaerobic
2773040	2773428	388	Anaerobic
2778286	2782755	4469	Anaerobic
2783163	2784136	973	Anaerobic
2784640	2787338	2698	Anaerobic
2793934	2794421	487	Anaerobic
2795228	2796748	1520	Anaerobic
2797203	2797848	645	Anaerobic
2798799	2798990	191	Anaerobic
2801993	2804234	2241	Anaerobic
2807930	2808438	508	Anaerobic
2815742	2816746	1004	Anaerobic
2857274	2858930	1656	Anaerobic
2864691	2865514	823	Anaerobic
2865676	2866360	684	Anaerobic
2872715	2872846	131	Anaerobic
2874691	2875082	391	Anaerobic
2880193	2884233	4040	Anaerobic
2884359	2886622	2263	Anaerobic
2888669	2888941	272	Anaerobic
2897043	2899386	2343	Anaerobic
2901283	2901418	135	Anaerobic
2901777	2904736	2959	Anaerobic
2906221	2906538	317	Anaerobic
2913690	2914574	884	Anaerobic
2922230	2922351	121	Anaerobic
2928450	2928619	169	Anaerobic
2931276	2933342	2066	Anaerobic
2945393	2945931	538	Anaerobic
2979778	2981068	1290	Anaerobic
2981616	2983029	1413	Anaerobic
2983103	2983538	435	Anaerobic
2983870	2985296	1426	Anaerobic
2985359	2988738	3379	Anaerobic
2989459	2991747	2288	Anaerobic
2992115	2993093	978	Anaerobic
2993428	2995051	1623	Anaerobic
2995931	2997935	2004	Anaerobic
3002309	3004720	2411	Anaerobic
3006120	3006360	240	Anaerobic
3012643	3014423	1780	Anaerobic
3028403	3029171	768	Anaerobic
3029329	3030509	1180	Anaerobic
3050903	3051315	412	Anaerobic
3053922	3054351	429	Anaerobic
3055220	3055812	592	Anaerobic
3056094	3056270	176	Anaerobic
3064654	3064865	211	Anaerobic
3074508	3078659	4151	Anaerobic
3078953	3079657	704	Anaerobic
3082323	3083138	815	Anaerobic
3084902	3085729	827	Anaerobic
3108231	3108371	140	Anaerobic
3109125	3109884	759	Anaerobic
3110423	3112171	1748	Anaerobic
3116685	3119256	2571	Anaerobic
3119458	3120214	756	Anaerobic
3128281	3129232	951	Anaerobic
3131251	3132863	1612	Anaerobic
3133788	3135241	1453	Anaerobic
3144909	3145047	138	Anaerobic
3165564	3166220	656	Anaerobic
3169300	3170768	1468	Anaerobic
3174135	3174594	459	Anaerobic
3180782	3184111	3329	Anaerobic
3184741	3191443	6702	Anaerobic
3203014	3205058	2044	Anaerobic
3214174	3214685	511	Anaerobic
3215561	3216114	553	Anaerobic
3223401	3226505	3104	Anaerobic
3250212	3252089	1877	Anaerobic
3259729	3261981	2252	Anaerobic
3262631	3266963	4332	Anaerobic
3267690	3268888	1198	Anaerobic
3272368	3274165	1797	Anaerobic
3281381	3283396	2015	Anaerobic
3284460	3285146	686	Anaerobic
3285323	3287100	1777	Anaerobic
3306274	3306432	158	Anaerobic
3318628	3320878	2250	Anaerobic
3323703	3324176	473	Anaerobic
3331053	3331304	251	Anaerobic
3352587	3356916	4329	Anaerobic
3357533	3358973	1440	Anaerobic
3359095	3361417	2322	Anaerobic
3363677	3364715	1038	Anaerobic
3371957	3373402	1445	Anaerobic
3374625	3375105	480	Anaerobic
3375877	3376485	608	Anaerobic
3382921	3383219	298	Anaerobic
3410250	3412580	2330	Anaerobic
3415883	3417344	1461	Anaerobic
3421410	3426949	5539	Anaerobic
3437722	3440408	2686	Anaerobic
3441143	3442528	1385	Anaerobic
3442920	3444154	1234	Anaerobic
3444515	3445349	834	Anaerobic
3445759	3446138	379	Anaerobic
3446581	3446983	402	Anaerobic
3448785	3449176	391	Anaerobic
3452531	3453341	810	Anaerobic
3453796	3454463	667	Anaerobic
3465285	3465453	168	Anaerobic
3467094	3469318	2224	Anaerobic
3471091	3471682	591	Anaerobic
3472355	3472665	310	Anaerobic
3486742	3487222	480	Anaerobic
3495254	3495549	295	Anaerobic
3496370	3497474	1104	Anaerobic
3497975	3498524	549	Anaerobic
3537506	3537770	264	Anaerobic
3538104	3538618	514	Anaerobic
3560272	3561527	1255	Anaerobic
3578722	3579881	1159	Anaerobic
3580205	3580770	565	Anaerobic
3581708	3583466	1758	Anaerobic
3595268	3595472	204	Anaerobic
3617423	3617811	388	Anaerobic
3619992	3621426	1434	Anaerobic
3621631	3624228	2597	Anaerobic
3628330	3635150	6820	Anaerobic
3648265	3649098	833	Anaerobic
3649204	3651479	2275	Anaerobic
3651812	3657379	5567	Anaerobic
3661953	3667384	5431	Anaerobic
3667508	3668020	512	Anaerobic
3669310	3670897	1587	Anaerobic
3672994	3673707	713	Anaerobic
3676088	3677186	1098	Anaerobic
3693563	3695671	2108	Anaerobic
3706536	3706931	395	Anaerobic
3718005	3719038	1033	Anaerobic
3719496	3720975	1479	Anaerobic
3723964	3726489	2525	Anaerobic
3728323	3731202	2879	Anaerobic
3741182	3744717	3535	Anaerobic
3749120	3753225	4105	Anaerobic
3755039	3757215	2176	Anaerobic
3760363	3760793	430	Anaerobic
3762961	3767655	4694	Anaerobic
3768170	3768741	571	Anaerobic
3786657	3788758	2101	Anaerobic
3790377	3792396	2019	Anaerobic
3794175	3795103	928	Anaerobic
3796359	3796756	397	Anaerobic
3797497	3798986	1489	Anaerobic
3799233	3799935	702	Anaerobic
3800123	3802297	2174	Anaerobic
3803065	3807143	4078	Anaerobic
3809492	3810045	553	Anaerobic
3827664	3828046	382	Anaerobic
3834078	3836313	2235	Anaerobic
3836505	3838106	1601	Anaerobic
3838400	3838857	457	Anaerobic
3840491	3843095	2604	Anaerobic
3850489	3850873	384	Anaerobic
3857693	3859319	1626	Anaerobic
3882597	3883060	463	Anaerobic
3885692	3887141	1449	Anaerobic
3887498	3889148	1650	Anaerobic
3898693	3899999	1306	Anaerobic
3900250	3900843	593	Anaerobic
3900967	3901252	285	Anaerobic
3902263	3902906	643	Anaerobic
3903274	3905440	2166	Anaerobic
3911076	3911477	401	Anaerobic
3914508	3914643	135	Anaerobic
3915014	3915251	237	Anaerobic
3917338	3917434	96	Anaerobic
3919550	3920518	968	Anaerobic
3939634	3945102	5468	Anaerobic
3948436	3950062	1626	Anaerobic
3956171	3957438	1267	Anaerobic
3980216	3980969	753	Anaerobic
3983553	3984164	611	Anaerobic
3984258	3985271	1013	Anaerobic
3989269	3989701	432	Anaerobic
4000161	4000841	680	Anaerobic
4001104	4001913	809	Anaerobic
4011198	4013340	2142	Anaerobic
4033361	4038727	5366	Anaerobic
4041545	4045263	3718	Anaerobic
4056770	4057012	242	Anaerobic
4058684	4063750	5066	Anaerobic
4066553	4068435	1882	Anaerobic
4076057	4076592	535	Anaerobic
4076983	4077998	1015	Anaerobic
4084293	4087513	3220	Anaerobic
4090340	4091655	1315	Anaerobic
4098855	4099269	414	Anaerobic
4111512	4111635	123	Anaerobic
4111611	4111841	230	Anaerobic
4114149	4114239	90	Anaerobic
4148579	4149059	480	Anaerobic
4164499	4169840	5341	Anaerobic
4171523	4172613	1090	Anaerobic
4173366	4175411	2045	Anaerobic
4176626	4177871	1245	Anaerobic
4177874	4178402	528	Anaerobic
4191401	4191795	394	Anaerobic
4205982	4211250	5268	Anaerobic
4215501	4216078	577	Anaerobic
4216124	4216297	173	Anaerobic
4216441	4216571	130	Anaerobic
4217873	4221500	3627	Anaerobic
4229180	4229454	274	Anaerobic
4229824	4231419	1595	Anaerobic
4232964	4233513	549	Anaerobic
4233693	4234379	686	Anaerobic
4239032	4241188	2156	Anaerobic
4248165	4249439	1274	Anaerobic
4249835	4250705	870	Anaerobic
4257576	4258376	800	Anaerobic
4258435	4260290	1855	Anaerobic
4264074	4264403	329	Anaerobic
4265587	4266541	954	Anaerobic
4267050	4267889	839	Anaerobic
4272244	4272401	157	Anaerobic
4273145	4275135	1990	Anaerobic
4279172	4280359	1187	Anaerobic
4281140	4281791	651	Anaerobic
4301614	4303282	1668	Anaerobic
4303799	4305489	1690	Anaerobic
4308211	4310882	2671	Anaerobic
4324432	4326395	1963	Anaerobic
4327052	4328057	1005	Anaerobic
4328997	4329410	413	Anaerobic
4334647	4335834	1187	Anaerobic
4336021	4336812	791	Anaerobic
4338961	4339040	79	Anaerobic
4346174	4347753	1579	Anaerobic
4349834	4351732	1898	Anaerobic
4355902	4361015	5113	Anaerobic
4371104	4373178	2074	Anaerobic
4374036	4374168	132	Anaerobic
4382208	4383033	825	Anaerobic
4390229	4390784	555	Anaerobic
4402780	4403989	1209	Anaerobic
4407567	4410824	3257	Anaerobic
4423058	4424134	1076	Anaerobic
4424508	4426623	2115	Anaerobic
4433689	4433929	240	Anaerobic
4435045	4437202	2157	Anaerobic
4469534	4470274	740	Anaerobic
4472930	4474693	1763	Anaerobic
4475037	4476122	1085	Anaerobic
4476863	4479675	2812	Anaerobic
4482747	4482954	207	Anaerobic
4488494	4489010	516	Anaerobic
4490940	4493476	2536	Anaerobic
4495511	4495840	329	Anaerobic
4496789	4497749	960	Anaerobic
4501526	4503036	1510	Anaerobic
4503050	4505384	2334	Anaerobic
4515337	4515511	174	Anaerobic
4518964	4520246	1282	Anaerobic
4522452	4524440	1988	Anaerobic
4532601	4537881	5280	Anaerobic
4538044	4540740	2696	Anaerobic
4541033	4545365	4332	Anaerobic
4547169	4547529	360	Anaerobic
4552773	4554444	1671	Anaerobic
4554570	4555447	877	Anaerobic
4569051	4569540	489	Anaerobic
4570576	4570998	422	Anaerobic
4574494	4580063	5569	Anaerobic
4590160	4590989	829	Anaerobic
4591870	4593208	1338	Anaerobic
4593631	4594793	1162	Anaerobic
4600469	4601215	746	Anaerobic
4601378	4604641	3263	Anaerobic
4632430	4632730	300	Anaerobic
2	361	359	Aerobic
11021	12255	1234	Aerobic
16370	18151	1781	Aerobic
18605	19032	427	Aerobic
19403	20671	1268	Aerobic
29328	29765	437	Aerobic
33604	34905	1301	Aerobic
35570	36961	1391	Aerobic
41315	43021	1706	Aerobic
57984	59816	1832	Aerobic
78164	78837	673	Aerobic
83296	85998	2702	Aerobic
87530	88196	666	Aerobic
88769	89936	1167	Aerobic
121474	121984	510	Aerobic
135416	135616	200	Aerobic
141252	141459	207	Aerobic
144950	145434	484	Aerobic
149291	157720	8429	Aerobic
175555	176762	1207	Aerobic
179461	181215	1754	Aerobic
183784	184230	446	Aerobic
184682	185166	484	Aerobic
189485	189807	322	Aerobic
192637	192782	145	Aerobic
223266	223989	723	Aerobic
226130	226241	111	Aerobic
226251	226319	68	Aerobic
228784	229325	541	Aerobic
230056	231180	1124	Aerobic
232210	232574	364	Aerobic
233345	234998	1653	Aerobic
236155	240878	4723	Aerobic
243385	243701	316	Aerobic
244419	244925	506	Aerobic
244920	248149	3229	Aerobic
251514	254312	2798	Aerobic
257657	259866	2209	Aerobic
262024	262472	448	Aerobic
268041	268816	775	Aerobic
269241	271110	1869	Aerobic
273129	273589	460	Aerobic
274091	274389	298	Aerobic
278382	279552	1170	Aerobic
284120	284944	824	Aerobic
289396	290168	772	Aerobic
290286	290673	387	Aerobic
291153	296978	5825	Aerobic
301495	303771	2276	Aerobic
309298	314885	5587	Aerobic
315134	325462	10328	Aerobic
330159	336532	6373	Aerobic
341667	342439	772	Aerobic
342423	346566	4143	Aerobic
347428	347966	538	Aerobic
360125	362798	2673	Aerobic
375930	376354	424	Aerobic
376780	377059	279	Aerobic
378956	380891	1935	Aerobic
381297	384925	3628	Aerobic
388584	391544	2960	Aerobic
391712	392298	586	Aerobic
393179	396107	2928	Aerobic
398125	398214	89	Aerobic
398194	399332	1138	Aerobic
399821	401705	1884	Aerobic
402427	403159	732	Aerobic
404571	408669	4098	Aerobic
409183	409527	344	Aerobic
410303	411969	1666	Aerobic
418229	418895	666	Aerobic
431209	431715	506	Aerobic
450175	452321	2146	Aerobic
453285	454161	876	Aerobic
463432	464440	1008	Aerobic
466406	466853	447	Aerobic
467191	468205	1014	Aerobic
476415	480715	4300	Aerobic
484818	486034	1216	Aerobic
502479	503341	862	Aerobic
506236	506667	431	Aerobic
514605	516811	2206	Aerobic
521328	522834	1506	Aerobic
525808	529336	3528	Aerobic
531338	531747	409	Aerobic
534122	538905	4783	Aerobic
539811	546629	6818	Aerobic
556557	565597	9040	Aerobic
565778	566509	731	Aerobic
566585	574222	7637	Aerobic
574736	586510	11774	Aerobic
589721	590472	751	Aerobic
592288	592693	405	Aerobic
594523	597247	2724	Aerobic
602292	604155	1863	Aerobic
604723	604871	148	Aerobic
605850	606101	251	Aerobic
606518	606894	376	Aerobic
608203	608956	753	Aerobic
616788	619010	2222	Aerobic
621265	621680	415	Aerobic
623650	624241	591	Aerobic
633712	638340	4628	Aerobic
640709	642702	1993	Aerobic
643320	643757	437	Aerobic
645269	645976	707	Aerobic
650239	653919	3680	Aerobic
654050	657150	3100	Aerobic
657916	658726	810	Aerobic
659240	662075	2835	Aerobic
674060	680393	6333	Aerobic
681407	683455	2048	Aerobic
686924	687482	558	Aerobic
687976	688442	466	Aerobic
695824	696756	932	Aerobic
698371	698777	406	Aerobic
699455	700037	582	Aerobic
702619	703421	802	Aerobic
706671	708427	1756	Aerobic
709157	710310	1153	Aerobic
711851	712318	467	Aerobic
714317	716880	2563	Aerobic
718659	720811	2152	Aerobic
727581	728908	1327	Aerobic
732042	733486	1444	Aerobic
733930	739069	5139	Aerobic
741179	742386	1207	Aerobic
746810	748956	2146	Aerobic
750158	752893	2735	Aerobic
753386	754483	1097	Aerobic
764265	764929	664	Aerobic
767026	771098	4072	Aerobic
779603	781555	1952	Aerobic
784093	784867	774	Aerobic
793971	794329	358	Aerobic
798553	803488	4935	Aerobic
812216	812747	531	Aerobic
818986	821307	2321	Aerobic
837039	837492	453	Aerobic
840618	841123	505	Aerobic
846193	846484	291	Aerobic
846469	846557	88	Aerobic
846968	850687	3719	Aerobic
851030	852155	1125	Aerobic
871036	876295	5259	Aerobic
878461	878997	536	Aerobic
879562	880113	551	Aerobic
881096	883379	2283	Aerobic
883640	885647	2007	Aerobic
888379	891173	2794	Aerobic
892585	893446	861	Aerobic
895689	895870	181	Aerobic
899107	899746	639	Aerobic
913049	916164	3115	Aerobic
924902	925943	1041	Aerobic
931324	931594	270	Aerobic
939845	940326	481	Aerobic
944131	945473	1342	Aerobic
945836	950026	4190	Aerobic
952698	955170	2472	Aerobic
956195	956985	790	Aerobic
958754	959611	857	Aerobic
963197	963850	653	Aerobic
982516	982606	90	Aerobic
985665	987051	1386	Aerobic
988117	988510	393	Aerobic
989656	990405	749	Aerobic
996200	1006436	10236	Aerobic
1006591	1007005	414	Aerobic
1019218	1019664	446	Aerobic
1020094	1020599	505	Aerobic
1023170	1023382	212	Aerobic
1026898	1027417	519	Aerobic
1030432	1031198	766	Aerobic
1047574	1049348	1774	Aerobic
1049461	1053097	3636	Aerobic
1062411	1066115	3704	Aerobic
1066159	1067802	1643	Aerobic
1077835	1079146	1311	Aerobic
1084005	1094064	10059	Aerobic
1094288	1099072	4784	Aerobic
1099566	1109124	9558	Aerobic
1115467	1121083	5616	Aerobic
1121649	1122943	1294	Aerobic
1124224	1125597	1373	Aerobic
1143586	1144396	810	Aerobic
1145520	1146050	530	Aerobic
1156718	1157149	431	Aerobic
1160250	1161323	1073	Aerobic
1165011	1165366	355	Aerobic
1167536	1168900	1364	Aerobic
1178973	1181498	2525	Aerobic
1184734	1185295	561	Aerobic
1188774	1190058	1284	Aerobic
1193880	1194574	694	Aerobic
1195078	1202736	7658	Aerobic
1206623	1231861	25238	Aerobic
1231921	1232662	741	Aerobic
1233726	1235361	1635	Aerobic
1236338	1236890	552	Aerobic
1240230	1241572	1342	Aerobic
1243350	1247636	4286	Aerobic
1250809	1251712	903	Aerobic
1253323	1253877	554	Aerobic
1254237	1256623	2386	Aerobic
1256613	1258202	1589	Aerobic
1266432	1267578	1146	Aerobic
1268502	1268766	264	Aerobic
1268905	1271831	2926	Aerobic
1272704	1273303	599	Aerobic
1273637	1273969	332	Aerobic
1278217	1279374	1157	Aerobic
1286535	1293948	7413	Aerobic
1297145	1300376	3231	Aerobic
1300636	1301888	1252	Aerobic
1305355	1315034	9679	Aerobic
1320860	1321526	666	Aerobic
1322305	1324856	2551	Aerobic
1331345	1334153	2808	Aerobic
1336376	1336908	532	Aerobic
1337244	1338583	1339	Aerobic
1339673	1340059	386	Aerobic
1340363	1345306	4943	Aerobic
1346986	1347406	420	Aerobic
1349701	1350107	406	Aerobic
1355143	1355381	238	Aerobic
1355421	1355919	498	Aerobic
1358733	1359289	556	Aerobic
1360501	1360965	464	Aerobic
1364923	1365398	475	Aerobic
1366175	1366299	124	Aerobic
1366399	1370817	4418	Aerobic
1378923	1382567	3644	Aerobic
1388413	1394340	5927	Aerobic
1394844	1396955	2111	Aerobic
1397179	1397951	772	Aerobic
1398298	1399096	798	Aerobic
1402402	1404473	2071	Aerobic
1404906	1407695	2789	Aerobic
1408587	1409158	571	Aerobic
1409467	1420055	10588	Aerobic
1420516	1426021	5505	Aerobic
1428600	1436586	7986	Aerobic
1437252	1437684	432	Aerobic
1438826	1439896	1070	Aerobic
1440599	1441470	871	Aerobic
1442785	1445745	2960	Aerobic
1448777	1449448	671	Aerobic
1451438	1452045	607	Aerobic
1461672	1466422	4750	Aerobic
1466896	1470523	3627	Aerobic
1471788	1478435	6647	Aerobic
1478742	1479573	831	Aerobic
1479792	1480147	355	Aerobic
1480709	1481166	457	Aerobic
1484531	1486863	2332	Aerobic
1487442	1491220	3778	Aerobic
1492720	1493454	734	Aerobic
1494483	1495182	699	Aerobic
1496286	1498854	2568	Aerobic
1499020	1502090	3070	Aerobic
1502946	1503800	854	Aerobic
1506955	1508593	1638	Aerobic
1508792	1510114	1322	Aerobic
1511989	1512577	588	Aerobic
1514897	1515754	857	Aerobic
1517423	1519972	2549	Aerobic
1520925	1521536	611	Aerobic
1522202	1526222	4020	Aerobic
1527093	1532429	5336	Aerobic
1540554	1545875	5321	Aerobic
1552925	1555218	2293	Aerobic
1559839	1560045	206	Aerobic
1561211	1561485	274	Aerobic
1563049	1566300	3251	Aerobic
1566532	1590997	24465	Aerobic
1593754	1599923	6169	Aerobic
1601034	1601122	88	Aerobic
1602724	1605561	2837	Aerobic
1606044	1607280	1236	Aerobic
1608750	1608996	246	Aerobic
1611304	1611410	106	Aerobic
1612526	1627806	15280	Aerobic
1628026	1648895	20869	Aerobic
1649097	1652581	3484	Aerobic
1652635	1658021	5386	Aerobic
1664975	1665610	635	Aerobic
1666125	1667044	919	Aerobic
1667030	1667146	116	Aerobic
1667152	1672980	5828	Aerobic
1675671	1676831	1160	Aerobic
1677376	1677643	267	Aerobic
1679548	1680287	739	Aerobic
1680973	1681077	104	Aerobic
1686198	1686839	641	Aerobic
1687665	1688790	1125	Aerobic
1689154	1691846	2692	Aerobic
1693816	1696752	2936	Aerobic
1697023	1697585	562	Aerobic
1699699	1700325	626	Aerobic
1701907	1704276	2369	Aerobic
1709841	1711032	1191	Aerobic
1717501	1719716	2215	Aerobic
1731874	1733632	1758	Aerobic
1735222	1735766	544	Aerobic
1737770	1738561	791	Aerobic
1738944	1742098	3154	Aerobic
1742544	1742862	318	Aerobic
1743934	1746487	2553	Aerobic
1747727	1747861	134	Aerobic
1750103	1754293	4190	Aerobic
1754801	1757502	2701	Aerobic
1762341	1763090	749	Aerobic
1766596	1767378	782	Aerobic
1767689	1778369	10680	Aerobic
1780702	1780858	156	Aerobic
1781503	1782977	1474	Aerobic
1784677	1787497	2820	Aerobic
1788851	1791070	2219	Aerobic
1798244	1798991	747	Aerobic
1800096	1805081	4985	Aerobic
1805325	1805892	567	Aerobic
1806149	1809291	3142	Aerobic
1809938	1812690	2752	Aerobic
1815067	1824488	9421	Aerobic
1829865	1832772	2907	Aerobic
1833344	1833464	120	Aerobic
1839169	1840670	1501	Aerobic
1841438	1843495	2057	Aerobic
1846518	1847283	765	Aerobic
1848733	1849117	384	Aerobic
1850017	1858350	8333	Aerobic
1858388	1859309	921	Aerobic
1859350	1860941	1591	Aerobic
1864252	1865086	834	Aerobic
1866941	1874022	7081	Aerobic
1875132	1882007	6875	Aerobic
1887469	1888109	640	Aerobic
1891138	1893219	2081	Aerobic
1893418	1894036	618	Aerobic
1894011	1894251	240	Aerobic
1894361	1895041	680	Aerobic
1899385	1900422	1037	Aerobic
1902472	1909546	7074	Aerobic
1913706	1914485	779	Aerobic
1920077	1921672	1595	Aerobic
1922792	1923630	838	Aerobic
1927479	1928207	728	Aerobic
1928546	1928982	436	Aerobic
1934400	1934932	532	Aerobic
1940466	1942173	1707	Aerobic
1943343	1945327	1984	Aerobic
1950004	1951003	999	Aerobic
1954944	1958210	3266	Aerobic
1959479	1961115	1636	Aerobic
1970195	1970858	663	Aerobic
1975552	1979847	4295	Aerobic
1980454	1981281	827	Aerobic
1982242	1989198	6956	Aerobic
1989559	1990358	799	Aerobic
1990760	1990933	173	Aerobic
1992652	1995418	2766	Aerobic
1996195	1996426	231	Aerobic
1997315	1999398	2083	Aerobic
1999598	1999957	359	Aerobic
2000747	2002113	1366	Aerobic
2004583	2004933	350	Aerobic
2006050	2006444	394	Aerobic
2007481	2011536	4055	Aerobic
2020125	2023791	3666	Aerobic
2025961	2026243	282	Aerobic
2027118	2027923	805	Aerobic
2029841	2043505	13664	Aerobic
2046983	2047266	283	Aerobic
2048864	2053534	4670	Aerobic
2053564	2061670	8106	Aerobic
2063023	2064579	1556	Aerobic
2065085	2067466	2381	Aerobic
2067914	2068794	880	Aerobic
2069135	2069498	363	Aerobic
2075686	2077573	1887	Aerobic
2078701	2079383	682	Aerobic
2080248	2081621	1373	Aerobic
2081620	2081938	318	Aerobic
2082811	2083978	1167	Aerobic
2085063	2085574	511	Aerobic
2087246	2088281	1035	Aerobic
2095457	2100181	4724	Aerobic
2100685	2113726	13041	Aerobic
2120801	2121306	505	Aerobic
2125940	2129243	3303	Aerobic
2134503	2136516	2013	Aerobic
2140697	2141563	866	Aerobic
2147604	2151614	4010	Aerobic
2164731	2168652	3921	Aerobic
2168841	2176119	7278	Aerobic
2176505	2176943	438	Aerobic
2177403	2177994	591	Aerobic
2180332	2181808	1476	Aerobic
2183353	2191569	8216	Aerobic
2194286	2196617	2331	Aerobic
2198316	2198421	105	Aerobic
2198821	2200609	1788	Aerobic
2201062	2203461	2399	Aerobic
2208648	2210747	2099	Aerobic
2212622	2212838	216	Aerobic
2219878	2220341	463	Aerobic
2221007	2221244	237	Aerobic
2222045	2222307	262	Aerobic
2225880	2228236	2356	Aerobic
2228556	2230143	1587	Aerobic
2230428	2232898	2470	Aerobic
2233729	2234576	847	Aerobic
2234680	2237936	3256	Aerobic
2238391	2239149	758	Aerobic
2241616	2241944	328	Aerobic
2244892	2245163	271	Aerobic
2251019	2252066	1047	Aerobic
2252345	2258079	5734	Aerobic
2263859	2264564	705	Aerobic
2266593	2269114	2521	Aerobic
2270587	2272078	1491	Aerobic
2273190	2273443	253	Aerobic
2276252	2277051	799	Aerobic
2284046	2284551	505	Aerobic
2285629	2287351	1722	Aerobic
2287853	2288600	747	Aerobic
2301330	2302062	732	Aerobic
2306580	2306893	313	Aerobic
2310151	2312010	1859	Aerobic
2313568	2314120	552	Aerobic
2317975	2318927	952	Aerobic
2320431	2321429	998	Aerobic
2340767	2343304	2537	Aerobic
2347326	2348803	1477	Aerobic
2350232	2350761	529	Aerobic
2361601	2366699	5098	Aerobic
2366984	2367776	792	Aerobic
2371331	2371593	262	Aerobic
2377268	2377415	147	Aerobic
2378939	2388271	9332	Aerobic
2403253	2406511	3258	Aerobic
2411330	2411451	121	Aerobic
2419036	2419827	791	Aerobic
2420379	2422237	1858	Aerobic
2422704	2423282	578	Aerobic
2446325	2446886	561	Aerobic
2447320	2449533	2213	Aerobic
2451940	2455630	3690	Aerobic
2458553	2464984	6431	Aerobic
2465425	2470678	5253	Aerobic
2471137	2493871	22734	Aerobic
2494398	2495284	886	Aerobic
2496130	2497118	988	Aerobic
2497423	2498292	869	Aerobic
2505941	2506676	735	Aerobic
2507139	2507682	543	Aerobic
2513343	2513650	307	Aerobic
2514992	2517612	2620	Aerobic
2518707	2524061	5354	Aerobic
2529272	2529842	570	Aerobic
2530142	2530439	297	Aerobic
2531567	2531683	116	Aerobic
2535297	2536528	1231	Aerobic
2543626	2543785	159	Aerobic
2558097	2558452	355	Aerobic
2558785	2559281	496	Aerobic
2559437	2560360	923	Aerobic
2572853	2574472	1619	Aerobic
2576178	2576901	723	Aerobic
2580880	2581174	294	Aerobic
2583406	2584267	861	Aerobic
2588306	2590027	1721	Aerobic
2613993	2614533	540	Aerobic
2617654	2618592	938	Aerobic
2618656	2619208	552	Aerobic
2620804	2621908	1104	Aerobic
2622492	2622970	478	Aerobic
2623350	2624143	793	Aerobic
2624400	2628963	4563	Aerobic
2650183	2653053	2870	Aerobic
2665933	2666371	438	Aerobic
2666656	2667209	553	Aerobic
2671154	2671914	760	Aerobic
2676168	2677997	1829	Aerobic
2680589	2681187	598	Aerobic
2693495	2694446	951	Aerobic
2696277	2699099	2822	Aerobic
2701689	2702204	515	Aerobic
2708240	2708391	151	Aerobic
2713339	2713512	173	Aerobic
2714381	2714941	560	Aerobic
2728966	2729514	548	Aerobic
2732065	2732372	307	Aerobic
2733774	2734285	511	Aerobic
2734855	2736235	1380	Aerobic
2738475	2741686	3211	Aerobic
2751861	2752169	308	Aerobic
2754636	2759997	5361	Aerobic
2762963	2765682	2719	Aerobic
2768987	2769293	306	Aerobic
2769591	2770530	939	Aerobic
2770641	2773913	3272	Aerobic
2775624	2787436	11812	Aerobic
2792387	2798912	6525	Aerobic
2801213	2804246	3033	Aerobic
2807393	2807903	510	Aerobic
2808596	2809012	416	Aerobic
2815709	2816768	1059	Aerobic
2823553	2824066	513	Aerobic
2830307	2830631	324	Aerobic
2857082	2859238	2156	Aerobic
2873975	2875684	1709	Aerobic
2876319	2877205	886	Aerobic
2877475	2886343	8868	Aerobic
2889834	2890633	799	Aerobic
2891945	2892838	893	Aerobic
2896650	2899560	2910	Aerobic
2899938	2904999	5061	Aerobic
2912804	2914798	1994	Aerobic
2922623	2923258	635	Aerobic
2925730	2926225	495	Aerobic
2931092	2933731	2639	Aerobic
2936478	2937568	1090	Aerobic
2939872	2941377	1505	Aerobic
2945238	2945828	590	Aerobic
2947049	2947173	124	Aerobic
2966725	2967867	1142	Aerobic
2968803	2969788	985	Aerobic
2978133	2978370	237	Aerobic
2979515	2994871	15356	Aerobic
2995345	2998708	3363	Aerobic
3001770	3004879	3109	Aerobic
3012493	3014819	2326	Aerobic
3022041	3024222	2181	Aerobic
3027723	3031748	4025	Aerobic
3039189	3039266	77	Aerobic
3041155	3041327	172	Aerobic
3041302	3041480	178	Aerobic
3048645	3049337	692	Aerobic
3056332	3056736	404	Aerobic
3063786	3065715	1929	Aerobic
3066074	3067910	1836	Aerobic
3069245	3069480	235	Aerobic
3072610	3072987	377	Aerobic
3074271	3077997	3726	Aerobic
3084010	3084834	824	Aerobic
3085873	3086496	623	Aerobic
3093838	3093987	149	Aerobic
3096396	3097685	1289	Aerobic
3098433	3099191	758	Aerobic
3108189	3108703	514	Aerobic
3110304	3112193	1889	Aerobic
3116739	3120012	3273	Aerobic
3128069	3128459	390	Aerobic
3128934	3129477	543	Aerobic
3130045	3130325	280	Aerobic
3131162	3133080	1918	Aerobic
3133543	3135161	1618	Aerobic
3144101	3145264	1163	Aerobic
3149983	3150152	169	Aerobic
3152910	3153335	425	Aerobic
3155459	3156903	1444	Aerobic
3165409	3167013	1604	Aerobic
3167649	3167829	180	Aerobic
3169497	3171287	1790	Aerobic
3175852	3176278	426	Aerobic
3180407	3184501	4094	Aerobic
3184954	3191744	6790	Aerobic
3201956	3202669	713	Aerobic
3202967	3204962	1995	Aerobic
3213330	3213906	576	Aerobic
3214375	3214852	477	Aerobic
3216991	3217548	557	Aerobic
3223551	3226503	2952	Aerobic
3226743	3226952	209	Aerobic
3231882	3232622	740	Aerobic
3245510	3246060	550	Aerobic
3249537	3252015	2478	Aerobic
3255077	3256563	1486	Aerobic
3259554	3268424	8870	Aerobic
3271160	3271778	618	Aerobic
3272030	3274249	2219	Aerobic
3274487	3275863	1376	Aerobic
3281438	3288790	7352	Aerobic
3289499	3290137	638	Aerobic
3291236	3291596	360	Aerobic
3299292	3299434	142	Aerobic
3315912	3316848	936	Aerobic
3318000	3320779	2779	Aerobic
3352319	3352405	86	Aerobic
3358363	3362495	4132	Aerobic
3362853	3363974	1121	Aerobic
3364490	3366322	1832	Aerobic
3371888	3374315	2427	Aerobic
3377531	3378007	476	Aerobic
3381226	3381459	233	Aerobic
3382046	3384152	2106	Aerobic
3386974	3387713	739	Aerobic
3402318	3403305	987	Aerobic
3408266	3408506	240	Aerobic
3409765	3412529	2764	Aerobic
3415620	3418896	3276	Aerobic
3424257	3424530	273	Aerobic
3426539	3427167	628	Aerobic
3435617	3436839	1222	Aerobic
3451197	3455673	4476	Aerobic
3462745	3465487	2742	Aerobic
3466921	3468317	1396	Aerobic
3490092	3490906	814	Aerobic
3494898	3495161	263	Aerobic
3495580	3496157	577	Aerobic
3496250	3498659	2409	Aerobic
3524119	3524558	439	Aerobic
3530154	3530877	723	Aerobic
3534660	3535082	422	Aerobic
3537472	3538854	1382	Aerobic
3550428	3551345	917	Aerobic
3555467	3556628	1161	Aerobic
3561684	3562218	534	Aerobic
3578237	3578467	230	Aerobic
3578543	3584130	5587	Aerobic
3595206	3596295	1089	Aerobic
3597458	3598004	546	Aerobic
3620441	3623955	3514	Aerobic
3628494	3634705	6211	Aerobic
3635194	3636027	833	Aerobic
3637342	3637918	576	Aerobic
3645930	3647154	1224	Aerobic
3647259	3650482	3223	Aerobic
3650971	3657637	6666	Aerobic
3658621	3659199	578	Aerobic
3661345	3668418	7073	Aerobic
3668829	3670899	2070	Aerobic
3672144	3672936	792	Aerobic
3693597	3695527	1930	Aerobic
3696451	3696784	333	Aerobic
3698160	3699890	1730	Aerobic
3705668	3706355	687	Aerobic
3708234	3708883	649	Aerobic
3709918	3711284	1366	Aerobic
3714359	3714672	313	Aerobic
3716774	3720842	4068	Aerobic
3723181	3726459	3278	Aerobic
3727147	3731765	4618	Aerobic
3732863	3733737	874	Aerobic
3735052	3735356	304	Aerobic
3740167	3741033	866	Aerobic
3741340	3744773	3433	Aerobic
3748975	3753286	4311	Aerobic
3755059	3756664	1605	Aerobic
3759600	3760297	697	Aerobic
3763456	3770293	6837	Aerobic
3774332	3774886	554	Aerobic
3783114	3783279	165	Aerobic
3786657	3788985	2328	Aerobic
3790042	3792598	2556	Aerobic
3794175	3807207	13032	Aerobic
3809635	3810439	804	Aerobic
3816518	3816941	423	Aerobic
3831961	3832672	711	Aerobic
3833125	3839944	6819	Aerobic
3840059	3842766	2707	Aerobic
3851381	3852155	774	Aerobic
3857577	3859518	1941	Aerobic
3864050	3864566	516	Aerobic
3869370	3870064	694	Aerobic
3873515	3874112	597	Aerobic
3885968	3890199	4231	Aerobic
3894706	3902035	7329	Aerobic
3902620	3905403	2783	Aerobic
3909498	3909872	374	Aerobic
3920050	3921406	1356	Aerobic
3929053	3929488	435	Aerobic
3937733	3938084	351	Aerobic
3939409	3940049	640	Aerobic
3942127	3942265	138	Aerobic
3944741	3945420	679	Aerobic
3958017	3958614	597	Aerobic
3965743	3966048	305	Aerobic
3980226	3980906	680	Aerobic
3983614	3984895	1281	Aerobic
3999988	4003082	3094	Aerobic
4022833	4023007	174	Aerobic
4033164	4033776	612	Aerobic
4035942	4036046	104	Aerobic
4040456	4045523	5067	Aerobic
4047831	4048195	364	Aerobic
4048648	4049330	682	Aerobic
4058233	4064256	6023	Aerobic
4066452	4068686	2234	Aerobic
4075922	4078395	2473	Aerobic
4083840	4087790	3950	Aerobic
4090207	4091557	1350	Aerobic
4098375	4098938	563	Aerobic
4099342	4100000	658	Aerobic
4107810	4108283	473	Aerobic
4109929	4111994	2065	Aerobic
4130427	4130528	101	Aerobic
4131237	4131914	677	Aerobic
4147990	4148452	462	Aerobic
4164357	4164900	543	Aerobic
4167269	4167373	104	Aerobic
4170684	4173901	3217	Aerobic
4187794	4188434	640	Aerobic
4205863	4206380	517	Aerobic
4208501	4208670	169	Aerobic
4217437	4221871	4434	Aerobic
4227996	4228831	835	Aerobic
4228853	4228942	89	Aerobic
4228932	4230310	1378	Aerobic
4233035	4234682	1647	Aerobic
4239012	4241024	2012	Aerobic
4248009	4250943	2934	Aerobic
4251706	4251952	246	Aerobic
4257083	4260219	3136	Aerobic
4260584	4261318	734	Aerobic
4261966	4262056	90	Aerobic
4265720	4268597	2877	Aerobic
4272729	4275777	3048	Aerobic
4279184	4281791	2607	Aerobic
4285274	4285791	517	Aerobic
4292016	4292558	542	Aerobic
4301604	4305841	4237	Aerobic
4306321	4306638	317	Aerobic
4307717	4312104	4387	Aerobic
4324352	4326183	1831	Aerobic
4328378	4328613	235	Aerobic
4332915	4334079	1164	Aerobic
4334469	4336873	2404	Aerobic
4338285	4339210	925	Aerobic
4341589	4342962	1373	Aerobic
4346161	4348921	2760	Aerobic
4348905	4349037	132	Aerobic
4349019	4353432	4413	Aerobic
4353784	4353996	212	Aerobic
4355645	4361066	5421	Aerobic
4366033	4367977	1944	Aerobic
4371080	4373040	1960	Aerobic
4374382	4374996	614	Aerobic
4380453	4380679	226	Aerobic
4381035	4383179	2144	Aerobic
4390185	4391086	901	Aerobic
4407073	4411052	3979	Aerobic
4414146	4415042	896	Aerobic
4417637	4418073	436	Aerobic
4422310	4423139	829	Aerobic
4424242	4427107	2865	Aerobic
4427550	4428042	492	Aerobic
4433297	4437892	4595	Aerobic
4439179	4439347	168	Aerobic
4440103	4440498	395	Aerobic
4465015	4466348	1333	Aerobic
4469047	4469272	225	Aerobic
4470117	4479350	9233	Aerobic
4487800	4493624	5824	Aerobic
4494295	4496572	2277	Aerobic
4497059	4498661	1602	Aerobic
4499836	4500171	335	Aerobic
4501192	4506878	5686	Aerobic
4516166	4516747	581	Aerobic
4517072	4517522	450	Aerobic
4518208	4520834	2626	Aerobic
4522125	4524817	2692	Aerobic
4529584	4530297	713	Aerobic
4531249	4545971	14722	Aerobic
4546678	4547893	1215	Aerobic
4552773	4556030	3257	Aerobic
4558618	4559117	499	Aerobic
4560231	4562066	1835	Aerobic
4563722	4564320	598	Aerobic
4566245	4569037	2792	Aerobic
4569372	4579946	10574	Aerobic
4589142	4590024	882	Aerobic
4591995	4595236	3241	Aerobic
4597229	4597704	475	Aerobic
4600344	4604525	4181	Aerobic
4633107	4633810	703	Aerobic
4637161	4637575	414	Aerobic
a O2 condition in which each H-NS enriched region was identified.
