# Supplementary material for: Genome-scale Analysis of Escherichia coli FNR Reveals Complex Features of Transcription Factor Binding
Source: PLoS Genet. 2013 Jun 20;9(6):e1003565. doi: 10.1371/journal.pgen.1003565 (PMC3688515; doi:10.1371/journal.pgen.1003565)
Supplement: Table S4 — Peaks found in IHF ChIP-chip data from anaerobic GMM. (XLS) [file pgen.1003565.s010.xls]

## Sheet: HNS_ANAERO_CMARRT_pv0_05_SIG_PE
Table S4. Peaks found in IHF ChIP-chip data from anaerobic GMM. Found using CMARRT (FDR = 0.05).
Peak Start (nt)	Peak End (nt)	Length of Peak (nt)
2281	2481	200
4760	5436	676
16222	16841	619
17615	17768	153
21064	21447	383
26998	27497	499
28382	29520	1138
34821	34915	94
37284	38002	718
40235	40583	348
42955	43571	616
47156	47267	111
51986	52296	310
55642	55860	218
58482	59483	1001
60406	61321	915
61760	62008	248
62872	63194	322
70995	72138	1143
75715	76294	579
81582	81970	388
82864	83449	585
85660	86360	700
92103	92713	610
93639	93900	261
95860	95982	122
102272	103282	1010
107786	108385	599
110761	112010	1249
112181	112686	505
122516	123924	1408
135353	135786	433
137433	137770	337
138269	139268	999
142776	143612	836
146282	147305	1023
147997	148328	331
158964	159446	482
162401	162724	323
167732	167982	250
171431	172386	955
176882	177404	522
178703	179618	915
180149	180681	532
183515	185040	1525
188949	189524	575
194712	195216	504
196438	196610	172
202190	203072	882
215682	216599	917
220127	221369	1242
223493	229050	5557
229541	229777	236
234084	235364	1280
236788	236993	205
242929	243298	369
245271	245592	321
246637	247009	372
247407	248012	605
251818	252322	504
253979	254499	520
255990	256726	736
258659	259002	343
261791	262390	599
265915	266515	600
282097	282435	338
288261	288488	227
290656	291103	447
294667	295067	400
296093	296781	688
302532	302681	149
305600	306461	861
316045	316790	745
338468	339040	572
339660	340267	607
340815	341419	604
343334	344004	670
347531	348011	480
350275	350713	438
355082	355721	639
363158	363680	522
367570	367859	289
368013	368811	798
370345	371145	800
374698	374997	299
377296	377818	522
378485	379145	660
387641	388245	604
395766	396343	577
402995	403668	673
406880	407644	764
408742	408987	245
410110	410243	133
410816	412225	1409
412947	413254	307
413845	414678	833
414965	415469	504
415968	416393	425
417432	418327	895
421123	421615	492
423523	423983	460
430141	430286	145
431391	431943	552
442798	443243	445
451234	451815	581
453024	453951	927
455220	455846	626
459203	460320	1117
460809	461133	324
462323	462974	651
474191	474757	566
484734	485174	440
485242	486057	815
486102	487587	1485
488910	489872	962
496912	497529	617
497935	498449	514
504024	504270	246
506007	506605	598
510557	510957	400
511453	511876	423
514774	516100	1326
518733	519123	390
529085	529504	419
531210	532665	1455
541293	541482	189
553238	553737	499
562170	562857	687
570521	570881	360
584917	586271	1354
586514	586754	240
588868	589947	1079
590003	591042	1039
593618	593966	348
597813	598385	572
604752	605671	919
608029	609410	1381
611254	611402	148
611768	612216	448
614061	614802	741
619405	619489	84
626480	627808	1328
628961	629560	599
631795	632268	473
637474	638406	932
645503	646570	1067
648666	648914	248
652091	652759	668
656295	656481	186
658832	659755	923
674332	675143	811
680265	680713	448
680911	681600	689
692557	692872	315
695724	696458	734
696779	697547	768
700728	701604	876
702101	703276	1175
707701	708141	440
709018	711152	2134
712836	713306	470
714205	714912	707
717786	718852	1066
720553	721342	789
723384	724662	1278
739360	740655	1295
747698	748575	877
748773	749424	651
753277	754930	1653
756967	757664	697
761198	762354	1156
765329	766764	1435
767508	767960	452
769593	770318	725
774001	774986	985
779624	780889	1265
781374	782159	785
782681	783031	350
784019	784223	204
784598	785180	582
786442	786588	146
789692	790294	602
794118	794582	464
797007	798761	1754
803917	804573	656
808199	809841	1642
812310	812527	217
813436	813702	266
814462	815356	894
820002	820438	436
823161	823718	557
831296	831501	205
833919	834266	347
834646	834971	325
844324	844993	669
846931	847573	642
851602	852026	424
855117	855376	259
856212	858104	1892
860765	861283	518
866837	867855	1018
870980	871533	553
888773	890817	2044
893216	894101	885
894312	894761	449
895295	896226	931
898513	899400	887
906130	906851	721
915320	915843	523
918117	918606	489
924514	925222	708
926537	927163	626
928815	929120	305
931816	932944	1128
934446	934865	419
935503	935855	352
936459	937205	746
941388	941934	546
944607	945214	607
956981	957780	799
959119	959668	549
960638	961924	1286
962418	963311	893
965322	966052	730
969714	970283	569
970633	970988	355
975142	975911	769
983161	984064	903
988150	988385	235
994773	995656	883
995826	996702	876
997722	998850	1128
1004013	1004857	844
1009266	1009617	351
1010271	1011055	784
1017240	1018174	934
1030733	1031165	432
1036886	1037083	197
1038574	1039130	556
1044751	1046538	1787
1050986	1051377	391
1052577	1053204	627
1057064	1058696	1632
1062468	1063278	810
1066432	1068164	1732
1089209	1089630	421
1101778	1102339	561
1104323	1104762	439
1113036	1113658	622
1115616	1116041	425
1122271	1123040	769
1125277	1125475	198
1130377	1132302	1925
1137454	1138093	639
1139078	1139232	154
1140646	1140909	263
1143623	1144013	390
1149704	1149962	258
1150580	1150921	341
1172350	1172840	490
1179327	1179828	501
1185136	1185615	479
1188401	1189219	818
1195268	1195663	395
1201220	1202342	1122
1210417	1210861	444
1214593	1215180	587
1216342	1216850	508
1221676	1221884	208
1228815	1229513	698
1229966	1230093	127
1231897	1232555	658
1235726	1236361	635
1242602	1243270	668
1245699	1246254	555
1247198	1247955	757
1255546	1256052	506
1256768	1257582	814
1267804	1268514	710
1270087	1270719	632
1276940	1277493	553
1286701	1287143	442
1289874	1290212	338
1293662	1294232	570
1297649	1298460	811
1300124	1300572	448
1307298	1307484	186
1320627	1322338	1711
1322722	1323045	323
1328311	1328485	174
1330951	1332207	1256
1332320	1333036	716
1336308	1338068	1760
1338297	1339109	812
1339222	1339786	564
1342974	1343498	524
1347225	1347975	750
1349926	1350459	533
1350808	1351181	373
1352347	1352759	412
1353131	1353877	746
1358627	1358905	278
1368900	1369269	369
1371785	1372403	618
1372744	1373222	478
1376756	1377526	770
1381912	1382263	351
1387949	1388912	963
1392853	1393174	321
1402582	1402777	195
1404006	1404600	594
1406670	1407365	695
1408938	1409354	416
1409621	1410306	685
1417546	1418062	516
1432658	1433307	649
1437172	1437508	336
1446258	1446580	322
1448028	1449040	1012
1453181	1453528	347
1454858	1455202	344
1460121	1460826	705
1461464	1462656	1192
1473114	1473397	283
1475258	1475789	531
1477965	1479153	1188
1482708	1483272	564
1484353	1484982	629
1488241	1488796	555
1490702	1491145	443
1492283	1493256	973
1496798	1497963	1165
1499560	1500634	1074
1509251	1510892	1641
1514863	1515556	693
1519640	1520358	718
1522298	1522728	430
1528832	1529342	510
1536081	1536411	330
1537103	1537482	379
1539985	1540500	515
1546938	1547104	166
1549911	1550612	701
1552925	1553083	158
1560853	1561096	243
1570448	1571467	1019
1573383	1574868	1485
1596656	1597330	674
1599798	1599968	170
1613921	1614708	787
1623706	1624417	711
1625223	1625744	521
1626389	1627039	650
1627328	1628383	1055
1635696	1636402	706
1637999	1638220	221
1641532	1641820	288
1642650	1643412	762
1652267	1652709	442
1653249	1653465	216
1654677	1655268	591
1660091	1660583	492
1664332	1665064	732
1665890	1666907	1017
1667545	1668489	944
1669045	1670163	1118
1675337	1676007	670
1680949	1681569	620
1687041	1687363	322
1687930	1688767	837
1689141	1689653	512
1698089	1698656	567
1699472	1700035	563
1704375	1705466	1091
1712853	1713349	496
1716018	1716662	644
1717065	1718889	1824
1721050	1722422	1372
1728291	1728541	250
1735681	1736392	711
1737202	1737786	584
1742826	1743064	238
1744020	1745083	1063
1749862	1750484	622
1755308	1755414	106
1760054	1761036	982
1768276	1768554	278
1778149	1778952	803
1781943	1782209	266
1782918	1783938	1020
1787093	1787612	519
1793130	1794244	1114
1797166	1798328	1162
1800262	1800998	736
1805520	1805980	460
1806596	1808097	1501
1813799	1815386	1587
1822341	1822871	530
1824933	1825523	590
1828023	1828399	376
1830141	1830892	751
1831173	1831265	92
1838528	1838721	193
1838717	1839507	790
1846093	1847293	1200
1849333	1849975	642
1852990	1853738	748
1860057	1860950	893
1875400	1875843	443
1878218	1878324	106
1884583	1885230	647
1887175	1888753	1578
1891904	1892221	317
1896685	1897463	778
1899215	1899881	666
1900816	1901349	533
1901478	1902016	538
1902997	1903452	455
1907514	1908035	521
1909002	1909099	97
1910143	1911106	963
1912492	1913919	1427
1926716	1927153	437
1930447	1931121	674
1934484	1934759	275
1940033	1940629	596
1946016	1946200	184
1947552	1948004	452
1951329	1952027	698
1956449	1957477	1028
1964948	1965682	734
1966083	1967066	983
1974290	1974762	472
1983273	1983746	473
1984911	1985966	1055
1989403	1991186	1783
1997989	1998309	320
1998866	2000747	1881
2001181	2001888	707
2007936	2008597	661
2010745	2010916	171
2011021	2011169	148
2021981	2022130	149
2028491	2028926	435
2030256	2030405	149
2036275	2036887	612
2040963	2042688	1725
2050816	2051136	320
2051975	2052142	167
2056638	2058054	1416
2059389	2060862	1473
2063653	2064284	631
2085063	2086299	1236
2091831	2092319	488
2092783	2093487	704
2095726	2096359	633
2111029	2111928	899
2112209	2113260	1051
2116717	2117461	744
2120872	2120970	98
2122975	2123299	324
2127269	2127752	483
2129563	2130747	1184
2133944	2134331	387
2138849	2139032	183
2147825	2148262	437
2154072	2154655	583
2158053	2159003	950
2161372	2162539	1167
2165007	2165942	935
2175529	2175998	469
2182797	2183094	297
2191424	2191891	467
2206544	2207198	654
2212447	2212830	383
2219807	2220289	482
2223925	2224322	397
2232007	2232789	782
2234225	2235021	796
2235899	2236089	190
2237474	2238166	692
2238832	2239658	826
2247086	2247802	716
2247993	2248597	604
2249683	2249950	267
2251607	2252049	442
2258770	2259384	614
2261560	2261949	389
2263287	2263826	539
2270315	2270719	404
2279461	2279680	219
2280597	2280931	334
2281302	2281702	400
2288313	2289887	1574
2290596	2292023	1427
2299668	2300258	590
2301191	2301646	455
2303195	2303522	327
2310757	2311315	558
2314716	2315153	437
2315896	2317250	1354
2317748	2318096	348
2321161	2321464	303
2321794	2322422	628
2332455	2333020	565
2339137	2339778	641
2341190	2341705	515
2347422	2349414	1992
2354856	2355236	380
2357155	2357938	783
2358946	2359437	491
2360255	2360568	313
2362735	2363147	412
2367156	2367698	542
2379887	2380289	402
2385099	2385418	319
2406054	2406289	235
2406990	2407487	497
2418877	2419164	287
2425846	2426696	850
2443759	2444048	289
2454882	2456265	1383
2456815	2457307	492
2464138	2464735	597
2472278	2472698	420
2474306	2474876	570
2475550	2476381	831
2489069	2489527	458
2493119	2493758	639
2497074	2498010	936
2500262	2500651	389
2502237	2503119	882
2513130	2513744	614
2514348	2515272	924
2515506	2516278	772
2518964	2519391	427
2520811	2521580	769
2527740	2528000	260
2531134	2531408	274
2531703	2532345	642
2533100	2533895	795
2535662	2536993	1331
2541222	2541699	477
2542424	2542989	565
2547259	2547883	624
2550229	2550581	352
2557852	2558943	1091
2559723	2560510	787
2561751	2562146	395
2564697	2565585	888
2569534	2570264	730
2576673	2577274	601
2578237	2579072	835
2580641	2581357	716
2589033	2589880	847
2594376	2594676	300
2598112	2599476	1364
2599876	2600310	434
2601968	2602417	449
2621348	2621908	560
2626233	2626512	279
2633542	2633939	397
2634475	2634767	292
2636686	2636967	281
2642197	2642342	145
2647538	2647787	249
2652690	2653395	705
2656765	2657261	496
2657843	2658743	900
2660150	2660253	103
2661578	2661842	264
2664449	2664728	279
2665778	2666046	268
2676363	2676637	274
2682110	2682787	677
2685240	2686046	806
2687031	2687746	715
2689193	2689334	141
2693958	2694076	118
2712024	2712722	698
2714419	2714796	377
2715512	2715583	71
2720303	2720596	293
2724060	2729440	5380
2737269	2737605	336
2741037	2741870	833
2749209	2749815	606
2764763	2765241	478
2767457	2767928	471
2768921	2769419	498
2769538	2770216	678
2775709	2776279	570
2781262	2781682	420
2784640	2784873	233
2787584	2788319	735
2790379	2791008	629
2791835	2791926	91
2797980	2798370	390
2801633	2802591	958
2815241	2816634	1393
2821066	2821225	159
2823995	2824457	462
2826035	2826592	557
2830160	2830750	590
2836093	2836334	241
2839335	2839921	586
2845764	2846384	620
2846752	2847113	361
2848300	2848788	488
2849162	2850445	1283
2854088	2855265	1177
2862586	2862911	325
2865233	2865879	646
2866313	2867287	974
2868412	2869017	605
2872013	2872564	551
2876072	2877065	993
2890300	2890804	504
2896438	2897141	703
2897917	2898334	417
2899046	2899354	308
2907482	2908337	855
2912568	2912952	384
2916224	2916421	197
2918313	2919071	758
2923056	2923733	677
2927120	2927563	443
2930669	2931317	648
2935583	2936185	602
2936545	2936886	341
2938224	2939394	1170
2941545	2942523	978
2943738	2944077	339
2944422	2946366	1944
2952484	2952659	175
2954454	2954681	227
2956548	2957277	729
2963424	2964402	978
2969069	2969901	832
2970760	2971798	1038
2976264	2976971	707
2999371	2999641	270
3009619	3010674	1055
3013324	3013645	321
3018073	3018418	345
3019167	3019637	470
3025501	3026294	793
3027584	3028193	609
3041339	3042432	1093
3043623	3044229	606
3049894	3050194	300
3052137	3052893	756
3055509	3056139	630
3061058	3061459	401
3064916	3065433	517
3067846	3068260	414
3070410	3071271	861
3072276	3073113	837
3073622	3074017	395
3076188	3076754	566
3086356	3087037	681
3088087	3088478	391
3093857	3094179	322
3098632	3098832	200
3107196	3107322	126
3115713	3116292	579
3117184	3117567	383
3120867	3121587	720
3122024	3122754	730
3125316	3125761	445
3130636	3131424	788
3132607	3132949	342
3136064	3136614	550
3138232	3139160	928
3139652	3140019	367
3143567	3144251	684
3146235	3147284	1049
3148286	3149152	866
3151804	3152273	469
3154549	3155254	705
3156151	3156425	274
3161405	3161702	297
3177142	3177783	641
3178243	3178987	744
3185875	3186478	603
3192613	3192698	85
3192676	3192865	189
3195467	3196420	953
3201255	3202290	1035
3202967	3203593	626
3203861	3204384	523
3206086	3206737	651
3208183	3208724	541
3212903	3213421	518
3219834	3220105	271
3228856	3229455	599
3233929	3234460	531
3242874	3243642	768
3245120	3245471	351
3248117	3249240	1123
3252519	3253560	1041
3254506	3254928	422
3257045	3257589	544
3271129	3272512	1383
3275167	3275794	627
3278467	3278924	457
3287024	3287222	198
3293229	3293493	264
3297215	3297645	430
3298056	3298317	261
3300997	3301309	312
3314701	3315024	323
3315912	3316365	453
3320275	3321092	817
3322661	3322947	286
3327576	3327956	380
3328269	3329058	789
3330956	3331899	943
3341221	3341368	147
3345842	3346268	426
3349779	3351020	1241
3361987	3362480	493
3365889	3366346	457
3366966	3367546	580
3369721	3371025	1304
3371646	3372255	609
3376311	3376865	554
3378494	3379303	809
3383904	3384364	460
3388294	3389098	804
3391220	3391628	408
3392740	3393049	309
3396366	3396585	219
3399676	3400058	382
3404318	3404777	459
3409240	3409878	638
3412734	3413171	437
3421440	3427056	5616
3429017	3429903	886
3437119	3437431	312
3455366	3455670	304
3462928	3463585	657
3465614	3466263	649
3474360	3474834	474
3476448	3476930	482
3479843	3480775	932
3482424	3482642	218
3483832	3484327	495
3486153	3486803	650
3488820	3489574	754
3497451	3497968	517
3507470	3508485	1015
3514720	3515598	878
3523071	3524150	1079
3527358	3528268	910
3529389	3530689	1300
3534699	3535156	457
3538945	3540270	1325
3541553	3542030	477
3545376	3545519	143
3548644	3549049	405
3550116	3550870	754
3553132	3553524	392
3555735	3556220	485
3556614	3557017	403
3557889	3558670	781
3559238	3559621	383
3560226	3561655	1429
3563150	3563770	620
3568434	3569052	618
3569941	3570596	655
3573987	3574684	697
3587643	3587764	121
3589456	3589982	526
3590453	3591006	553
3591106	3592497	1391
3593942	3594170	228
3595488	3595932	444
3595937	3596926	989
3598743	3600349	1606
3601479	3602249	770
3603574	3603932	358
3607068	3608771	1703
3621586	3621775	189
3624311	3625417	1106
3626108	3626750	642
3643573	3644111	538
3655454	3656005	551
3657136	3657513	377
3658988	3659629	641
3661633	3661905	272
3662850	3663667	817
3667035	3667586	551
3671691	3672522	831
3676149	3676509	360
3682178	3682591	413
3683068	3683215	147
3689896	3690747	851
3695861	3696208	347
3699379	3699453	74
3699445	3699707	262
3702547	3702949	402
3703587	3704505	918
3706769	3707450	681
3710460	3710908	448
3713676	3714034	358
3717228	3718028	800
3718900	3719635	735
3725463	3725879	416
3729508	3730371	863
3735192	3735743	551
3737111	3737375	264
3740392	3740870	478
3744066	3745696	1630
3748653	3749269	616
3749984	3750435	451
3756423	3756791	368
3769966	3770387	421
3772183	3772454	271
3773627	3773807	180
3774320	3774838	518
3791271	3792672	1401
3793184	3793958	774
3809611	3810567	956
3811437	3812638	1201
3816073	3817474	1401
3820216	3820496	280
3821445	3822083	638
3822593	3823192	599
3825142	3825636	494
3831207	3832025	818
3833847	3834343	496
3837326	3837946	620
3839060	3839734	674
3843100	3843330	230
3844023	3844743	720
3846240	3846827	587
3848643	3849138	495
3851337	3852723	1386
3853288	3854286	998
3863792	3865250	1458
3866802	3867257	455
3867715	3868336	621
3873147	3873876	729
3879966	3880693	727
3881832	3882938	1106
3890309	3890727	418
3892687	3893417	730
3897445	3898047	602
3899616	3900058	442
3903146	3903446	300
3909326	3910018	692
3913154	3913550	396
3918540	3919342	802
3920844	3920960	116
3932872	3933475	603
3933684	3934126	442
3934727	3935445	718
3936657	3936924	267
3939516	3945085	5569
3948288	3948597	309
3949584	3949797	213
3955979	3956544	565
3957058	3957597	539
3963198	3963846	648
3973947	3974311	364
3975634	3976212	578
3976344	3977962	1618
3980226	3981219	993
3981855	3982650	795
3986173	3987764	1591
3993225	3994142	917
3994938	3995378	440
3996812	3996969	157
3998280	3998410	130
4003722	4004402	680
4013588	4013680	92
4015221	4015799	578
4016298	4016954	656
4019342	4020596	1254
4022903	4023373	470
4027886	4028338	452
4033208	4038700	5492
4040689	4041556	867
4044252	4044910	658
4046591	4047500	909
4048000	4048259	259
4051266	4051940	674
4054310	4054488	178
4064052	4064987	935
4068879	4070535	1656
4072924	4073220	296
4077657	4078573	916
4080513	4081251	738
4081730	4082527	797
4084976	4085570	594
4095518	4096073	555
4098427	4098897	470
4099971	4100722	751
4107566	4108315	749
4111490	4112106	616
4115708	4115929	221
4117121	4117576	455
4119797	4120453	656
4125465	4126426	961
4127670	4128420	750
4131737	4132220	483
4137217	4137703	486
4138756	4139064	308
4141997	4142341	344
4147394	4147865	471
4151626	4152238	612
4152401	4152847	446
4158424	4158953	529
4160143	4160896	753
4164387	4169820	5433
4171989	4172414	425
4173485	4173966	481
4187955	4188949	994
4190350	4190909	559
4191999	4192432	433
4194181	4194770	589
4197337	4197684	347
4199738	4199983	245
4205912	4211347	5435
4212238	4212632	394
4213388	4214571	1183
4219357	4219879	522
4237673	4237882	209
4241820	4242312	492
4243494	4244284	790
4244865	4245313	448
4246601	4247244	643
4255322	4255981	659
4256224	4256627	403
4260459	4261253	794
4264549	4265370	821
4270597	4271101	504
4274967	4275717	750
4282459	4283089	630
4284269	4284796	527
4285359	4285825	466
4286629	4286848	219
4287590	4288409	819
4293789	4294500	711
4296455	4296841	386
4297792	4298414	622
4299909	4300624	715
4303257	4303800	543
4307625	4307863	238
4321847	4323224	1377
4326215	4327756	1541
4330147	4331800	1653
4332107	4333311	1204
4339268	4339392	124
4345387	4346170	783
4348633	4349504	871
4371813	4372226	413
4373223	4373719	496
4375847	4376522	675
4377428	4377794	366
4379852	4381380	1528
4382421	4382839	418
4383347	4383976	629
4386935	4387413	478
4390245	4391091	846
4391877	4392162	285
4393463	4394237	774
4397159	4398002	843
4403097	4403417	320
4412160	4412607	447
4413044	4414291	1247
4415010	4415941	931
4416882	4417541	659
4426507	4426901	394
4437553	4438111	558
4439113	4439931	818
4440053	4440838	785
4448281	4448806	525
4452157	4452964	807
4457744	4458260	516
4460993	4461454	461
4464338	4464616	278
4466477	4467140	663
4467455	4468844	1389
4470692	4471488	796
4472022	4472644	622
4486644	4487058	414
4488784	4489161	377
4489587	4489721	134
4491376	4491843	467
4500019	4501716	1697
4502111	4502586	475
4508056	4508352	296
4514470	4515195	725
4526526	4527378	852
4530949	4531461	512
4534426	4534663	237
4546591	4546942	351
4552677	4552912	235
4557432	4557717	285
4564147	4564506	359
4564996	4566032	1036
4566141	4566837	696
4567534	4568268	734
4577385	4577517	132
4580600	4580886	286
4584502	4585163	661
4585842	4586431	589
4594900	4595260	360
4595826	4596562	736
4599473	4600154	681
4604069	4604358	289
4609438	4610163	725
4616109	4616521	412
4625855	4627203	1348
4630878	4631578	700
4633071	4633874	803
4636988	4637262	274
4638455	4638852	397
