# Supplementary material for: Genome-scale Analysis of Escherichia coli FNR Reveals Complex Features of Transcription Factor Binding
Source: PLoS Genet. 2013 Jun 20;9(6):e1003565. doi: 10.1371/journal.pgen.1003565 (PMC3688515; doi:10.1371/journal.pgen.1003565)
Supplement: Table S6 — FNR predicted binding sites identified throughout the E. coli genome. (XLS) [file pgen.1003565.s012.xls]

## Sheet: Sheet1
Table S6. FNR binding sites identified throughout the E. coli genome using PatSer and a Precision-Recall Curve determined ln(p-value) threshold of -10.75.
Predicted FNR Site Location (nt) a	PatSer Score b	PatSer ln(pvalue) c	Predicted FNR Sequence d	Gene Predicted FNR Site Near or In e	Site At FNR ChIP-seq Peak f	Site Overlap Enrichment in Fis, H-NS, IHF ChIP-chip or ChIP-seq data g
111	13.24	-11.72	TTGACTTAGGTCAC	thrL	+	None
29585	12.81	-11.33	TTGATTTACGTCAT	carA	+	None
121977	12.83	-11.34	ATGATTTCAATCAA	pdhR	+	None
393590	14.3	-12.78	GTGACGTAGATCAA	yaiV (Within yaiU)	+	H-NS ChIP-chip
490458	13.12	-11.61	TTGATGAAAAGCAA	apt	+	None
579729	16.68	-15.83	TTGATGCAGATCAA	ylcI/nohB	+	None
655281	12.38	-10.96	CTGATTAAAATCAA	dcuC/pagP	+	None
770333	14.9	-13.45	TTGATATTTATCAA	cydA	+	None
770385	14.05	-12.5	TTGTTCTCGATCAA	cydA	+	None
816004	13.48	-11.98	ATGATGTATATCAA	ybhK/moaA	+	None
862788	14.54	-13.06	TTGATGTGCGTCAA	ybiY/fsaA	+	None
913134	13.11	-11.6	TTGATTTAGCGCAA	hcp	+	None
915411	13.95	-12.42	TTGATTTAGGGCAA	aqpZ/ybjD	+	IHF ChIP-chip
953750	14.37	-12.86	TTGATATAGATCAT	focA	+	None
1165158	15.88	-14.67	TTGATTAACATCAA	ndh	+	None
1213974	12.83	-11.34	TTGATTGAAATCAT	Within ycgF	+	None
1277107	17.06	-16.52	TTGATTTACATCAA	narX/narK	+	IHF ChIP-chip
1278982	14.78	-13.34	TTGATCGTTATCAA	narG	+	None
1297568	14.65	-13.18	GTGATCCAAATCAA	adhE/ychE	+	None
1311882	15.03	-13.56	TTGATTTAAATCAC	ompW	+	None
1311927	14.3	-12.78	TTAATCCAGATCAA	ompW	+	None
1397570	13.66	-12.16	TTGATATTTGTCAA	fnr	+	None
1407104	13.21	-11.69	TTGAGCGAAGTCAA	fnrS	+	IHF ChIP-chip
1433720	14.68	-13.22	TTAATTTAGATCAA	uspF	+	None
1515348	14.54	-13.06	TTGATGCACGTCAA	yncL/ydcX	+	IHF ChIP-chip
1545292	14.43	-12.93	TTGAGGTAGGTCAA	yddG/fdnG	+	None
1627138	13.18	-11.66	GTGAGCTTGATCAA	ydfZ	+	None
1627144	13.58	-12.09	TTGATCAAAAACAA	ydfZ	+	None
1634706	16.68	-15.83	TTGATCTGCATCAA	nohA/ynfO	+	None
1655980	13.01	-11.5	TTGATATGGATTAA	ynfE	+	None
1752702	14.78	-13.34	TTGATCGTTATCAA	ydhY	+	None
1777177	15.81	-14.58	TTGACGTAAATCAA	ydiQ (Within ydiP)	+	H-NS ChIP-chip
1831302	13.4	-11.89	TTGAGAAAAATCAA	ydjX	+	None
1868473	15.15	-13.68	TTGATCCTGGTCAA	Within yeaI	+	None
2066529	12.53	-11.09	ATGATTAAGGTCAA	insH-6/yoeA	+	None
2562450	13.21	-11.69	GTGATCTGCGTCAA	yffS	+	None
2618976	13.58	-12.08	TTGACTTTAGTCAA	upp/purM	+	None
2627088	16.08	-14.9	TTGATATATATCAA	yfgF/yfgG	+	None
2632240	12.94	-11.44	TTGATCTCGCTCAC	guaB/xseA	+	None
2714579	17.25	-16.63	TTGATTTAAATCAA	yfiD/ung	+	IHF ChIP-chip
2714632	13.87	-12.33	TTGTTTTACATCAA	yfiD/ung	+	IHF ChIP-chip
2756254	12.49	-11.05	TTGAGCTGGATCAT	Within yfjH	+	H-NS ChIP-chip
2763572	12.86	-11.37	TTGAGCAATGTCAA	Within yfjM	+	None
2907851	14.73	-13.29	TTGACGCAAATCAA	pyrG	+	IHF ChIP-chip
3181683	12.32	-10.9	TTGATCATAATGAA	end zupT/ribB	+	None
3242856	13.65	-12.15	GTGAGTTAGATCAA	uxaC/exuT	+	None
3265555	14.64	-13.17	TTGATTAACGTCAA	yhaB	+	None
3273181	12.72	-11.26	TTGACATTGATCAC	garP/garD	+	None
3352134	13.33	-11.83	ATGACCTGGATCAA	yhcC/gltB	+	None
3431866	15.06	-13.6	TTGATATCCATCAA	smf/def	+	None
3490453	12.33	-10.91	GTGATCAAAATCAC	ppiA/tsgA	+	None
3491961	17.06	-16.52	TTGATTTACATCAA	nirB	+	None
3537982	14.6	-13.13	TTGAGCCACATCAA	feoA	+	None
3655664	12.35	-10.93	GTGTTGTAGATCAA	gadE	+	IHF ChIP-chip
3656458	12.49	-11.04	ATGATAAAAATCAA	gadE	+	H-NS ChIP-chip
3717900	12.51	-11.07	TTAATGCACATCAA	cspA	+	IHF ChIP-chip
4131717	13.5	-12	TTAATTAAGATCAA	katG	+	None
4271975	12.35	-10.91	TTGACCTGAATGAA	uvrA/ssb	+	None
4347240	12.3	-10.87	TTGATCTGGCACAA	dcuB	+	None
4460919	15.68	-14.45	TTGATGTAGCTCAA	nrdD	+	None
4570432	12.86	-11.37	TTGCTTTGGGTCAA	yjiT	+	None
4571593	16.68	-15.83	TTGATGCAGATCAA	yjiV (Within yjiT)	+	None
4638607	14.83	-13.41	TTGACATATATCAA	lasT	+	IHF ChIP-chip
75034	12.46	-11.02	TTGATCGCTCTCAA	Within tbpA	-	Fis ChIP-seq
179822	12.32	-10.89	TTGATGCGGATGAA	Within dgt	-	None
182935	12.34	-10.91	TCGATCTCAATCAA	Within cdaR	-	Fis ChIP-seq
183841	12.4	-10.97	TTGATCAAGCTCAT	Within yaeH	-	Fis ChIP-seq, IHF ChIP-chip
232319	14.64	-13.17	TTGACGTTAATCAA	Within yafE	-	Fis ChIP-seq
240988	12.92	-11.42	TTCATCTTTATCAA	Within fadE	-	Fis ChIP-seq
296330	12.56	-11.11	TTAATTTCAATCAA	intF	-	Fis ChIP-seq, IHF ChIP-chip
316788	12.49	-11.04	TTGATATTAATCAT	5' of ykgQ/ykgB	-	H-NS ChIP-chip, IHF ChIP-chip
336353	13.07	-11.56	GTGATTTCGGTCAA	Within yahF	-	Fis ChIP-seq, H-NS ChIP-chip
383433	12.54	-11.09	TTGATAAACAGCAA	Within yaiS	-	H-NS ChIP-chip
389602	12.45	-11.02	TTGATTGGGATCAT	Within yaiT	-	H-NS ChIP-chip, Fis ChIP-seq
394046	12.23	-10.82	TTGAACAAAATCAA	Within yaiV	-	H-NS ChIP-chip
426481	12.21	-10.79	TTGATTAATATTAA	yajC	-	None
449036	13.87	-12.34	TTGATGTACATCAT	Within cyoB	-	None
461835	12.75	-11.28	GTGAGTTACATCAA	Within ppiD	-	Fis ChIP-seq
521581	12.25	-10.83	TTGACACAACTCAA	Within ybbP	-	Fis ChIP-seq
522362	13.35	-11.84	TTGATTGAGAACAA	rhsD	-	H-NS ChIP-chip
570828	14.31	-12.81	TTGATAATAATCAA	Within ybcM	-	H-NS ChIP-chip, IHF ChIP-chip, Fis ChIP-seq
578908	12.42	-10.99	ATGATTTATGTCAA	ybcV/ybcW	-	H-NS ChIP-chip
582862	12.83	-11.34	TTGACTACTATCAA	appY	-	H-NS ChIP-chip
624564	13.03	-11.52	TTGATTGATATCAC	Within entC	-	H-NS ChIP-chip, Fis ChIP-seq
682677	14.56	-13.08	GTGATCTTAATCAA	hscC	-	H-NS ChIP-chip
762819	16.54	-15.54	TTGATCGAAATCAA	Within sucC	-	H-NS ChIP-chip, Fis ChIP-seq
769529	12.28	-10.86	GTGATGAAGCTCAA	Within mngB	-	Fis ChIP-seq
806737	13.07	-11.56	TTCATCGACATCAA	ybhC (Within ybhB)	-	Fis ChIP-seq
965053	12.34	-10.91	TTGATGTCGGGCAA	ycaI	-	Fis ChIP-seq
996289	12.25	-10.83	GTGATGGTAATCAA	Within ssuE	-	H-NS ChIP-chip, IHF ChIP-chip, Fis ChIP-seq
1067033	13.47	-11.97	TTGATTTATAACAA	wrbA/ycdF	-	IHF ChIP-chip, Fis ChIP-seq
1128739	13.04	-11.53	TTGATTGCGCTCAA	Within flgN	-	H-NS ChIP-chip, Fis ChIP-seq
1128832	14.24	-12.71	TTGACTAATATCAA	Within flgN	-	H-NS ChIP-chip, Fis ChIP-seq
1132253	12.48	-11.04	TCGATGCAGATCAA	Within flgE	-	H-NS ChIP-chip, IHF ChIP-chip, Fis ChIP-seq
1168213	13.13	-11.62	GTGATCCAGATCAC	ycfQ/bhsA	-	Fis ChIP-seq
1193242	12.64	-11.18	TTGCTCAAGCTCAA	mnmA (Within nudJ)	-	None
1230102	12.67	-11.21	TCGATCTGAATCAA	Within umuD	-	H-NS ChIP-chip
1252338	12.93	-11.43	TTGCTTCTGATCAA	5’ of dhaR/ycgV	-	Fis ChIP-seq
1287368	14.21	-12.69	TTGATAAGCATCAA	Within purU	-	None
1333551	12.49	-11.06	TTGAGTTATCTCAA	acnA	-	H-NS ChIP-chip
1379028	12.34	-10.91	TTGATCGACGGCAA	Within ycjV	-	Fis ChIP-seq
1387477	12.7	-11.23	TTGATGCAAATGAA	Within ycjG	-	Fis ChIP-seq
1409736	12.72	-11.25	TTGATCGAGGTTAA	Within ttcA	-	H-NS ChIP-chip, IHF ChIP-chip
1418705	12.61	-11.15	TTCATGAAAATCAA	ydaT	-	None
1486197	12.61	-11.15	TTGATGTTAATTAA	aldA	-	None
1495313	12.38	-10.96	TTGATACAAAACAA	Within mdoD	-	Fis ChIP-seq
1528515	12.62	-11.16	GTGATGTAAATCAC	yncI	-	H-NS ChIP-chip, Fis ChIP-seq
1541120	13.12	-11.61	TTGATCAACGTCAC	narZ (Within narU)	-	H-NS ChIP-chip, Fis ChIP-seq
1550855	12.18	-10.76	GTGACGGAAATCAA	yddM (Within adhP)	-	None
1618152	15.03	-13.56	TTGATTTAAATCAC	Within marB	-	Fis ChIP-seq
1674558	12.88	-11.38	GTGACCGACATCAA	pntB (Within pntA)	-	Fis ChIP-seq
1693433	13.37	-11.86	TTGATCCGCATCAC	Within uidA	-	None
1704151	12.54	-11.09	TTGCTGAATATCAA	rsxB (Within rxsA)	-	H-NS ChIP-chip, Fis ChIP-seq
1710355	13.04	-11.53	GTGATCAAGATCAC	tppB	-	Fis ChIP-seq
1720129	12.51	-11.08	TTGCCGTAGGTCAA	ydhK (Within ydhJ)	-	Fis ChIP-seq
1774365	12.29	-10.87	TCGATCCGGATCAA	Within ydiF	-	H-NS ChIP-chip, Fis ChIP-seq
1774698	13.26	-11.75	TTGATTTTTATCAC	Within ydiF	-	H-NS ChIP-chip
1793400	12.18	-10.76	TTGATTCTTATCAC	Within ihfA	-	IHF ChIP-chip
1825219	12.54	-11.09	TTCACGTAAATCAA	Within astB	-	IHF ChIP-chip
1901923	13.49	-12	TTGATACAACTCAA	Within manZ	-	IHF ChIP-chip, Fis ChIP-seq
1920514	12.28	-10.86	CTGATGCAAATCAA	Within pphA	-	Fis ChIP-seq
1943765	12.26	-10.84	TTGGTTTTGATCAA	Within ruvA	-	H-NS ChIP-chip, Fis ChIP-seq
1959512	12.58	-11.13	TTGACGAAGAGCAA	Within argS	-	H-NS ChIP-chip, Fis ChIP-seq
1976484	12.24	-10.82	GTGATGCAGATCAC	flhD	-	Fis ChIP-seq
1984679	15.49	-14.16	TTGATTAATATCAA	araF/ftnB	-	H-NS ChIP-chip
2059823	12.94	-11.44	TTGATTTAACTCAC	Within nac	-	IHF ChIP-chip, Fis ChIP-seq
2105301	12.39	-10.97	TTGATGCATATCAT	rfc (Within glf)	-	H-NS ChIP-chip
2108240	13.83	-12.31	TTGCTCAACATCAA	rfbC (Within rfbA)	-	H-NS ChIP-chip
2180123	12.58	-11.13	TTGCTGTTGGTCAA	Within yegW	-	Fis ChIP-seq
2188783	14.71	-13.26	TTGATTATCATCAA	Within yehB	-	H-NS ChIP-chip
2190351	14.06	-12.51	TTGATTTAAAACAA	yehD	-	H-NS ChIP-chip
2205854	12.93	-11.43	TTGAGCATTATCAA	yehP (Within yehM)	-	Fis ChIP-seq
2263198	12.93	-11.43	TTGCTGTTCATCAA	Within yeiW	-	Fis ChIP-seq
2276541	14.14	-12.62	TTGACATGCATCAA	yejG	-	Fis ChIP-seq
2281535	12.25	-10.83	ATGATTGATATCAA	Within yejK	-	IHF ChIP-chip, Fis ChIP-seq
2309648	12.76	-11.29	TTGTTCGATATCAA	apbE	-	Fis ChIP-seq
2371799	12.25	-10.83	TTCACTAAGATCAA	Within menE	-	Fis ChIP-seq
2491867	12.73	-11.26	TTGCTTTTTATCAA	Within yfdX	-	H-NS ChIP-chip
2518684	12.61	-11.15	TTGATTTTCATGAA	gltX	-	H-NS ChIP-chip, Fis ChIP-seq
2521703	12.41	-10.99	TTGACTAACATCAC	Within xapB	-	None
2527324	13.31	-11.8	TTGACCTTAATCAC	Within ligA	-	Fis ChIP-seq
2576358	12.37	-10.94	TTCATGGAAATCAA	Within maeB/talA	-	Fis ChIP-seq
2599026	13.04	-11.53	GTGATCAAGATCAC	hyfA	-	IHF ChIP-chip, Fis ChIP-seq
2603007	14.1	-12.56	TTGACGTTGGTCAA	Within hyfD	-	Fis ChIP-seq
2683817	14.39	-12.89	TTGAGATACATCAA	glyA/hmp	-	Fis ChIP-seq
2691889	12.5	-11.07	TTGATCGGCAGCAA	Within purL	-	Fis ChIP-seq
2706625	12.23	-10.8	TTGATGCTGATGAA	Within rseB	-	None
2734148	12.55	-11.11	TTGAGGAAAGTCAA	rluD/bamD	-	Fis ChIP-seq
2786051	12.61	-11.15	TTGATTAACATTAA	Within ygaQ_3	-	H-NS ChIP-chip
2798223	12.65	-11.19	ATGATGTCAATCAA	Within ygaM	-	IHF ChIP-chip, Fis ChIP-seq
2821211	12.9	-11.41	TTGATGAAGATCAG	Within recA	-	IHF ChIP-chip, Fis ChIP-seq
2991766	12.59	-11.14	CTGATACAGATCAA	Within ygeI	-	H-NS ChIP-chip
3113665	12.97	-11.47	TTGATATAAATCAG	Within yghJ	-	Fis ChIP-seq
3140281	13.18	-11.66	TTGATGTACATCAG	Within hybC	-	Fis ChIP-seq
3219150	12.67	-11.21	TTGCCCCACATCAA	Within ygjH	-	Fis ChIP-seq
3287275	12.83	-11.34	TTGATTTCAATCAT	Within yraJ	-	None
3297429	12.5	-11.06	TTGATAAAGATCAG	Within yhbO	-	IHF ChIP-chip, Fis ChIP-seq
3346247	13.31	-11.8	TTGATGAAGATTAA	yrbL (Within npr)	-	IHF ChIP-chip, Fis ChIP-seq
3387509	13.51	-12.02	GTGATCTAAATCAC	aaeX/aaeR	-	Fis ChIP-seq
3438998	13.19	-11.67	TTGCTCGATATCAA	Within rpoA	-	H-NS ChIP-chip, Fis ChIP-seq
3441397	12.74	-11.28	TTGACCACGCTCAA	Within secY	-	H-NS ChIP-chip, Fis ChIP-seq
3667319	14.16	-12.64	TTGATAGGAATCAA	yhjA/treF	-	H-NS ChIP-chip, IHF ChIP-chip
3699902	13.12	-11.61	TTCATCCTGATCAA	Within dppF	-	Fis ChIP-seq
3769985	12.42	-11	GTGATTCAGATCAC	yibI/mtlA	-	IHF ChIP-chip, Fis ChIP-seq
3790684	12.98	-11.47	TTGATGTCTCTCAA	kbl	-	H-NS ChIP-chip, Fis ChIP-seq
3801022	12.6	-11.15	ATGATCATAATCAA	Within waaI	-	H-NS ChIP-chip
3921070	12.21	-10.79	TTGATAAAAATTAA	atpI	-	Fis ChIP-seq
3991472	12.17	-10.75	TTGAGGTATATCAC	Within cyaA	-	Fis ChIP-seq
4008362	12.67	-11.21	TTGATGTGGGGCAA	Within yigL	-	Fis ChIP-seq
4079744	12.97	-11.47	ATGATTTGCATCAA	Within fdoI	-	Fis ChIP-seq
4101392	15.17	-13.72	TTGATGACGATCAA	Within yiiM	-	Fis ChIP-seq
4143063	12.73	-11.26	TTGACGCCTATCAA	Within pflD	-	Fis ChIP-seq
4249215	13.26	-11.75	GTGATTTTTATCAA	Within yjbI	-	H-NS ChIP-chip
4362937	13.12	-11.61	TTGCTGAAAATCAA	Within dipZ	-	Fis ChIP-seq
4422684	14.44	-12.93	TTGATATAAATCAC	Within yjfY	-	Fis ChIP-seq
4422870	12.79	-11.31	TTAATTTTAATCAA	yjfY/rpsF	-	H-NS ChIP-chip, Fis ChIP-seq
4437148	12.5	-11.06	CTGATCTTTATCAA	Within ytfJ	-	H-NS ChIP-chip, Fis ChIP-seq
4450032	12.77	-11.29	TTGATCAAAGGCAA	Within ytfR	-	Fis ChIP-seq
4454364	12.23	-10.82	TTGAGTTCGATCAC	Within mpl	-	Fis ChIP-seq
4471475	13.65	-12.15	TTGATAGCCATCAA	Within yjgI	-	IHF ChIP-chip, Fis ChIP-seq
4501965	14.07	-12.53	TTGATAACAATCAA	insG/yjhB	-	H-NS ChIP-chip
4508962	13.03	-11.52	GTGATTGATATCAA	Within fecE	-	Fis ChIP-seq
4540217	12.25	-10.83	TTGACCTTAATGAA	Within fimE	-	H-NS ChIP-chip, Fis ChIP-seq
4554800	12.49	-11.04	ATGATTTTTATCAA	yjiC/iraD	-	H-NS ChIP-chip
4555899	13.07	-11.56	TTCATCGACATCAA	Within qseD	-	Fis ChIP-seq
4633473	13.58	-12.09	TTGTTCTTAATCAA	rob/creA	-	IHF ChIP-chip
a Genomic location of the center of the predicted FNR binding site as identified by PatSer [5].
b PatSer score of each predicted FNR binding site [5].
c PatSer ln(p-value) of each predicted FNR binding site [5].
d Sequence of each predicted FNR binding site (5’-3’).
e Location of each predicted FNR binding site upstream or within gene. If peak is located at a divergent promoter, both genes are indicated, separated by “/”.
f Presence (+) or absence (-) of FNR ChIP-seq peak at location of each predicted FNR binding site.
g Presence (enriched protein indicated) or absence (-) of enrichment or peak in H-NS and IHF ChIP-chip or Fis ChIP-seq data [7] at each predicted FNR binding site. Enrichment of each protein is designated for each operon. Bolded entries indicate FNR peak enrichment in the ∆hns/∆stpA strain.
