# Supplementary material for: Genome-scale Analysis of Escherichia coli FNR Reveals Complex Features of Transcription Factor Binding
Source: PLoS Genet. 2013 Jun 20;9(6):e1003565. doi: 10.1371/journal.pgen.1003565 (PMC3688515; doi:10.1371/journal.pgen.1003565)
Supplement: Table S7 — FNR ChIP-chip peaks identified in the Δhns/ΔstpA strain. (XLS) [file pgen.1003565.s013.xls]

## Sheet: Sheet1
Table S7. FNR binding sites determined using ChIP-chip in the ∆hns/∆stpA strain.
Gene Predicted FNR Site Near or In a	Peak Identified in WT, ∆hns/∆stpA or Both b	WT Peak Average c	∆hns/∆stpA Peak Average d	Significant Difference between WT and ∆hns/∆stpA Peak Average (p-value < 0.05) e
yaiS	∆hns/∆stpA	0.2313	0.435481	+
within yaiT	∆hns/∆stpA	-0.105653	0.379406	+
yaiV	∆hns/∆stpA	0.347125	0.482702	+
rhsD	∆hns/∆stpA	0.318126	0.789544	+
ybcV/ybcW	∆hns/∆stpA	0.744652	1.23343	+
hscC	∆hns/∆stpA	0.401446	0.480832	+
yncI	∆hns/∆stpA	0.276697	0.744963	+
within narU	∆hns/∆stpA	0.259936	0.371064	+
rsxA	∆hns/∆stpA	0.164739	0.453953	+
rfc	∆hns/∆stpA	0.592986	0.734128	+
yehD	∆hns/∆stpA	0.103834	0.32252	+
ygaQ_3	∆hns/∆stpA	0.397589	0.623905	+
ygeI	∆hns/∆stpA	0.569752	0.818581	+
secY	∆hns/∆stpA	0.131862	0.481389	+
within waaY	∆hns/∆stpA	0.429954	0.523467	+
yjbI	∆hns/∆stpA	0.271279	0.740827	+
ytfJ	∆hns/∆stpA	0.132672	0.314074	+
fimE	∆hns/∆stpA	0.0294924	0.742901	+
yjiC/iraD	∆hns/∆stpA	0.136465	0.656082	+
appY	∆hns/∆stpA	0.146637	0.517859	+
ttcA	∆hns/∆stpA	0.0474434	0.511252	+
wrbA/ycdF	∆hns/∆stpA	0.381822	0.639965	+
yibI/mtlA	∆hns/∆stpA	0.275568	0.393669	+
within umuD	∆hns/∆stpA	-0.259233	0.222816	+
rluD/bamD	∆hns/∆stpA	0.149974	0.391978	+
within rpsF	∆hns/∆stpA	0.20301	0.323039	+
caiD	∆hns/∆stpA	0.303995	0.380503	+
within yadC	∆hns/∆stpA	0.149308	0.5335	+
within mltD	∆hns/∆stpA	0.128991	0.363843	+
within yafT	∆hns/∆stpA	0.340255	0.560697	+
within yagM	∆hns/∆stpA	0.20565	0.422083	+
yahM - 1	∆hns/∆stpA	0.380976	0.434061	+
yahM - 2	∆hns/∆stpA	0.278718	0.568917	+
within lacZ	∆hns/∆stpA	0.0249831	0.461488	+
yaiF	∆hns/∆stpA	0.0525694	0.575184	+
yaiP	∆hns/∆stpA	0.0639294	0.447745	+
tsx	∆hns/∆stpA	0.280653	0.388383	+
maa	∆hns/∆stpA	0.408263	0.62159	+
tomB	∆hns/∆stpA	-0.0389134	0.612388	+
ybbD	∆hns/∆stpA	0.810688	1.8623	+
ybcK	∆hns/∆stpA	0.290599	0.952088	+
end of appY/ompT	∆hns/∆stpA	0.222972	0.657758	+
ompT	∆hns/∆stpA	0.153974	0.484712	+
ybdO	∆hns/∆stpA	0.375534	0.437328	+
within rna	∆hns/∆stpA	0.329917	0.353167	+
within yliE	∆hns/∆stpA	0.285529	0.385559	+
within deoR	∆hns/∆stpA	0.314949	0.374545	+
within ycbQ	∆hns/∆stpA	-0.261307	0.560324	+
ycbR	∆hns/∆stpA	-0.0954991	0.472948	+
ycbS	∆hns/∆stpA	0.004888	0.47276	+
within hyaF	∆hns/∆stpA	0.143	0.318929	+
appC	∆hns/∆stpA	0.1558	0.740064	+
appB	∆hns/∆stpA	-0.0313832	0.627056	+
appA	∆hns/∆stpA	0.0118889	0.393496	+
cspH/cspG	∆hns/∆stpA	0.371176	0.563648	+
agp	∆hns/∆stpA	0.160266	0.45272	+
pgaA/ycdT	∆hns/∆stpA	0.274376	1.7726	+
csgD	∆hns/∆stpA	0.351006	0.472759	+
rluC	∆hns/∆stpA	0.200404	0.342721	+
fhuE/hinT	∆hns/∆stpA	0.313306	0.401545	+
within ymfD	∆hns/∆stpA	0.587417	0.944494	+
end of lit/intE	∆hns/∆stpA	-0.0462937	0.396323	+
iraM	∆hns/∆stpA	0.393296	0.600343	+
ymgF	∆hns/∆stpA	0.505814	0.561968	+
hlyE/C0299	∆hns/∆stpA	0.0775047	0.483312	+
within galU	∆hns/∆stpA	0.079375	0.323839	+
hns/tdk	∆hns/∆stpA	0.365824	0.641701	+
end of tdk/ychG_2	∆hns/∆stpA	0.100322	0.426438	+
ycjM	∆hns/∆stpA	0.112904	0.38625	+
within racR	∆hns/∆stpA	-0.0557339	0.422473	+
racR/ydaS	∆hns/∆stpA	0.0674362	0.435201	+
b1364	∆hns/∆stpA	0.404631	0.438247	+
pinR	∆hns/∆stpA	0.0173658	0.512835	+
end of ydbL/feaR	∆hns/∆stpA	0.301241	0.724704	+
within ydcO	∆hns/∆stpA	0.140935	0.417535	+
end of mcbR/yncD	∆hns/∆stpA	0.370713	0.445212	+
yddK	∆hns/∆stpA	0.301639	1.2473	+
sra - 1	∆hns/∆stpA	0.0510657	0.373504	+
sra - 2	∆hns/∆stpA	0.0614676	0.231871	+
bdm/osmC	∆hns/∆stpA	0.296339	0.348983	+
gadC	∆hns/∆stpA	-0.0668527	0.721247	+
gadB	∆hns/∆stpA	0.110659	0.77083	+
within ydeO	∆hns/∆stpA	0.229155	0.377935	+
ydeK	∆hns/∆stpA	0.0533797	0.333671	+
ydeH	∆hns/∆stpA	0.334218	0.370418	+
ydfJ/ydfK	∆hns/∆stpA	0.40583	0.528145	+
pinQ	∆hns/∆stpA	0.130418	0.45186	+
cspB/cspF	∆hns/∆stpA	0.0843731	0.57102	+
ynfA/ynfB	∆hns/∆stpA	0.109749	0.290223	+
ydgU	∆hns/∆stpA	0.283294	0.421176	+
mdtJ/tqsA	∆hns/∆stpA	0.511988	1.21749	+
lhr	∆hns/∆stpA	-0.00648611	0.361667	+
ydiJ/ydiK	∆hns/∆stpA	-0.10439	0.321441	+
infC	∆hns/∆stpA	0.44534	0.549731	+
thrS/arpB_1	∆hns/∆stpA	0.306021	0.470451	+
within arpB_2	∆hns/∆stpA	0.29591	0.57893	+
end of ydjN/ydjO	∆hns/∆stpA	0.0408696	0.45	+
within ydjE	∆hns/∆stpA	0.189498	0.436808	+
yobF	∆hns/∆stpA	0.0515712	0.62997	+
yebO	∆hns/∆stpA	0.0692062	0.578853	+
htpX	∆hns/∆stpA	0.0722184	0.434811	+
proQ	∆hns/∆stpA	0.164694	0.350462	+
within torZ	∆hns/∆stpA	0.195184	0.40046	+
end yedL/yedN_2	∆hns/∆stpA	0.0979569	0.417155	+
yedM/intG	∆hns/∆stpA	0.27797	0.553577	+
within fliR	∆hns/∆stpA	0.175447	0.356296	+
yedS_3	∆hns/∆stpA	-0.244926	0.370341	+
hchA	∆hns/∆stpA	0.0482495	0.412407	+
end of yeeJ/yeeL_2	∆hns/∆stpA	0.253912	0.475241	+
yeeN	∆hns/∆stpA	-0.102111	0.484068	+
wbbJ	∆hns/∆stpA	0.5424	0.82527	+
wbbI	∆hns/∆stpA	0.0741179	0.413943	+
wcaE	∆hns/∆stpA	0.188811	0.311732	+
yegP	∆hns/∆stpA	-0.0582238	0.348762	+
spr	∆hns/∆stpA	0.317918	0.396194	+
glpT/glpa	∆hns/∆stpA	0.374433	0.430552	+
elaD	∆hns/∆stpA	0.407198	0.828646	+
yfbK/yfbL	∆hns/∆stpA	-0.0524031	0.365864	+
within yfbN	∆hns/∆stpA	0.108789	0.381369	+
purF	∆hns/∆stpA	0.0417468	0.401818	+
yfcV	∆hns/∆stpA	0.0853872	0.891291	+
yfdF	∆hns/∆stpA	0.311137	0.606843	+
intS	∆hns/∆stpA	0.384837	0.437959	+
yfdI	∆hns/∆stpA	0.233243	0.533111	+
within yfdI	∆hns/∆stpA	-0.331563	0.485894	+
within emrY	∆hns/∆stpA	0.297482	0.394706	+
within emrK	∆hns/∆stpA	0.14152	0.339123	+
emrK/evgA	∆hns/∆stpA	0.465532	0.668075	+
within evgS	∆hns/∆stpA	-0.00746411	0.358565	+
zpiA/cysZ	∆hns/∆stpA	0.177093	0.410156	+
cysK	∆hns/∆stpA	0.139234	0.393379	+
within cysA	∆hns/∆stpA	0.228284	0.376081	+
h da	∆hns/∆stpA	0.0984035	0.422544	+
rpoE/nadB	∆hns/∆stpA	0.16782	0.359816	+
rpsP	∆hns/∆stpA	0.335016	0.448632	+
within yfjW	∆hns/∆stpA	0.00534505	0.481784	+
within yfjW	∆hns/∆stpA	-0.187091	0.431111	+
within ileY	∆hns/∆stpA	-0.0196381	0.439873	+
stpA	∆hns/∆stpA	0.254405	0.480389	+
nrdH	∆hns/∆stpA	0.226259	0.375216	+
proW	∆hns/∆stpA	-0.0217626	0.361781	+
pphB	∆hns/∆stpA	0.106878	0.353969	+
within yqeH	∆hns/∆stpA	0.078568	0.440424	+
within yqeI	∆hns/∆stpA	-0.0487508	0.5138	+
within yqeJ	∆hns/∆stpA	0.307954	0.600341	+
yqeK/ygeF	∆hns/∆stpA	0.382227	0.626102	+
within ygeG	∆hns/∆stpA	0.255587	0.397399	+
ygeK	∆hns/∆stpA	0.362391	0.929087	+
epd	∆hns/∆stpA	0.317757	0.401023	+
yqgB/yqgC	∆hns/∆stpA	0.26208	0.381511	+
within metK	∆hns/∆stpA	0.106063	0.397271	+
sepC/yqgA	∆hns/∆stpA	0.0620264	0.548889	+
yqiI	∆hns/∆stpA	0.602646	1.04234	+
glgS/yqiJ	∆hns/∆stpA	0.544223	0.704344	+
sibD	∆hns/∆stpA	0.331095	0.387789	+
ttdR/ttdA	∆hns/∆stpA	0.396538	1.19736	+
within yhaI	∆hns/∆stpA	-0.141688	0.431702	+
tdcB	∆hns/∆stpA	0.252137	0.436486	+
yhaC	∆hns/∆stpA	0.217374	0.520599	+
yhbX	∆hns/∆stpA	0.424882	0.696898	+
rlmE/yhbY	∆hns/∆stpA	0.156649	0.392703	+
yhcD	∆hns/∆stpA	0.21093	0.392326	+
fusA	∆hns/∆stpA	0.175972	0.396677	+
yhfA/crp	∆hns/∆stpA	0.0880138	0.364174	+
within yhhZ	∆hns/∆stpA	0.216383	0.635074	+
livJ	∆hns/∆stpA	0.169422	0.421463	+
rpoH	∆hns/∆stpA	0.0623465	0.378267	+
yhhI	∆hns/∆stpA	0.229116	0.36335	+
yhiI	∆hns/∆stpA	0.00214152	0.373871	+
yhiL/yhiM	∆hns/∆stpA	0.465656	0.745577	+
within yhiM	∆hns/∆stpA	0.0881206	0.638088	+
yhiS_1	∆hns/∆stpA	0.392235	0.507286	+
slp	∆hns/∆stpA	-0.0635168	0.87792	+
end mdtF/gadW	∆hns/∆stpA	-0.0667422	0.450472	+
gadX	∆hns/∆stpA	0.0803111	0.724508	+
yhjR/bcsE	∆hns/∆stpA	0.122117	0.385435	+
yibJ	∆hns/∆stpA	0.330526	0.72444	+
yibG	∆hns/∆stpA	0.368299	0.424221	+
yibV	∆hns/∆stpA	0.469673	0.538297	+
within waaK	∆hns/∆stpA	0.391518	0.447068	+
rfaZ	∆hns/∆stpA	0.210408	0.348448	+
within waaJ	∆hns/∆stpA	0.485165	0.715762	+
within rfaS	∆hns/∆stpA	-0.0499483	0.447232	+
yihI	∆hns/∆stpA	0.296118	0.675984	+
within xylE	∆hns/∆stpA	-0.0172917	0.359167	+
yjbL	∆hns/∆stpA	0.235099	0.6025	+
within yjbM	∆hns/∆stpA	0.29147	0.517393	+
yjdK	∆hns/∆stpA	0.382271	0.913687	+
yjeI	∆hns/∆stpA	0.0379636	0.43798	+
hflX	∆hns/∆stpA	0.213049	0.372822	+
within ytfI	∆hns/∆stpA	0.546054	1.35422	+
yjgH	∆hns/∆stpA	0.180741	0.501001	+
end of yjgL/argI	∆hns/∆stpA	-0.0994279	0.390547	+
within yjgN	∆hns/∆stpA	0.406011	0.642396	+
ythA	∆hns/∆stpA	0.201755	0.602746	+
fimB	∆hns/∆stpA	0.131088	0.61269	+
ybcM	∆hns/∆stpA	0.320694	0.608244	+
mhpT	∆hns/∆stpA	0.0704076	0.394076	+
insG/yjhB	∆hns/∆stpA	0.520565	0.486768	-
yraJ	∆hns/∆stpA	0.661123	0.449778	-
waaI	∆hns/∆stpA	0.579395	0.472207	-
within pheV	∆hns/∆stpA	0.539621	0.374723	-
htrE	∆hns/∆stpA	0.472283	0.416509	-
ykgR/eaeH - 1	∆hns/∆stpA	0.305057	0.280813	-
ykgR/eaeH - 2	∆hns/∆stpA	0.433195	0.381423	-
hupB	∆hns/∆stpA	0.459887	0.382429	-
ybfQ	∆hns/∆stpA	0.715256	0.403136	-
dtpB/ybgI	∆hns/∆stpA	0.473467	0.45157	-
within yccE	∆hns/∆stpA	0.599108	0.55673	-
ycdU	∆hns/∆stpA	0.558038	0.392213	-
end of ycdU	∆hns/∆stpA	0.504245	0.374329	-
ycgH_1	∆hns/∆stpA	0.544505	0.474198	-
yciS	∆hns/∆stpA	0.427113	0.406118	-
within trkG	∆hns/∆stpA	0.365476	0.31469	-
cspI	∆hns/∆stpA	0.63923	0.436446	-
within nlpC	∆hns/∆stpA	0.352515	0.362477	-
rplT	∆hns/∆stpA	0.643257	0.501273	-
yedN_1	∆hns/∆stpA	0.47717	0.451388	-
within rfbX	∆hns/∆stpA	0.604277	0.58003	-
within evgS	∆hns/∆stpA	0.507951	0.388748	-
pinH	∆hns/∆stpA	0.493808	0.343	-
within ypjB	∆hns/∆stpA	0.585048	0.428903	-
within ygaQ_2	∆hns/∆stpA	0.498695	0.422909	-
within rpmA	∆hns/∆stpA	0.485657	0.443959	-
yhiJ	∆hns/∆stpA	0.574764	0.511798	-
within yhiL	∆hns/∆stpA	0.652517	0.528802	-
dppA	∆hns/∆stpA	0.429267	0.403121	-
within htrL	∆hns/∆stpA	0.477205	0.344344	-
within rfaL	∆hns/∆stpA	0.600653	0.405793	-
rfaS	∆hns/∆stpA	0.346801	0.355467	-
sthA	∆hns/∆stpA	0.412861	0.351845	-
within arpA	∆hns/∆stpA	0.536808	0.409125	-
dusA	∆hns/∆stpA	0.597034	0.473144	-
end of tyrB/yjbS	∆hns/∆stpA	0.652474	0.394268	-
cadC	∆hns/∆stpA	0.424943	0.386767	-
yjhC	∆hns/∆stpA	0.856141	0.606731	-
within mcrB	∆hns/∆stpA	0.488421	0.370364	-
symE	∆hns/∆stpA	0.698833	0.418531	-
within yjjZ	∆hns/∆stpA	0.785851	0.572449	-
ycbW	∆hns/∆stpA	0.578907	0.516696	-
yncM	∆hns/∆stpA	0.60993	0.610699	-
grxD/ydhO	∆hns/∆stpA	0.438087	0.4479	-
within yfjI	∆hns/∆stpA	0.593395	0.331176	-
thrL	WT and ∆hns/∆stpA	2.22405	1.32772	-
carA	WT and ∆hns/∆stpA	1.03837	0.70346	-
aroP/pdhR	WT and ∆hns/∆stpA	1.75927	1.12639	-
yafT	WT and ∆hns/∆stpA	0.518568	0.388384	-
end of thrW	WT and ∆hns/∆stpA	0.579187	0.501438	-
intF	WT and ∆hns/∆stpA	0.653425	0.21272	-
apt	WT and ∆hns/∆stpA	0.464076	0.355987	-
dcuC/pagP	WT and ∆hns/∆stpA	0.872547	0.860466	-
within mngA	WT and ∆hns/∆stpA	0.392173	0.391299	-
cydA	WT and ∆hns/∆stpA	2.43595	1.71463	-
ybiY/fsaA	WT and ∆hns/∆stpA	0.877039	0.705965	-
hcp	WT and ∆hns/∆stpA	1.16339	0.43836	-
aqpZ/ybjD	WT and ∆hns/∆stpA	0.998426	0.878088	-
dmsA	WT and ∆hns/∆stpA	0.621177	0.421009	-
focA	WT and ∆hns/∆stpA	1.71602	1.43106	-
ompA	WT and ∆hns/∆stpA	0.467348	0.400923	-
ptsG	WT and ∆hns/∆stpA	0.726399	0.655655	-
ycfP	WT and ∆hns/∆stpA	1.50387	1.52565	-
ndh	WT and ∆hns/∆stpA	2.51453	1.6439	-
dhaK/dhaR	WT and ∆hns/∆stpA	0.712824	0.274265	-
narX/narK	WT and ∆hns/∆stpA	0.93885	0.659453	-
narG	WT and ∆hns/∆stpA	1.23977	0.958341	-
adhE/ychE	WT and ∆hns/∆stpA	2.48108	2.18914	-
kch	WT and ∆hns/∆stpA	0.663358	0.372642	-
yciC/ompW	WT and ∆hns/∆stpA	2.15612	1.72313	-
fnr	WT and ∆hns/∆stpA	1.86359	1.00876	-
yncL/ydcX	WT and ∆hns/∆stpA	2.78451	2.53028	-
yddG/fdnG	WT and ∆hns/∆stpA	2.01662	1.83503	-
uxaB	WT and ∆hns/∆stpA	1.00722	0.820957	-
ydfZ	WT and ∆hns/∆stpA	2.04835	1.95538	-
ynfE	WT and ∆hns/∆stpA	0.685793	0.451293	-
ynfK	WT and ∆hns/∆stpA	1.7331	1.6599	-
tppB	WT and ∆hns/∆stpA	0.557364	0.544085	-
tyrS	WT and ∆hns/∆stpA	0.831385	0.454591	-
anmK/slyB	WT and ∆hns/∆stpA	1.16941	1.03663	-
slyA/ydhI	WT and ∆hns/∆stpA	3.00191	2.52539	-
ydhQ/ydhR	WT and ∆hns/∆stpA	0.39832	0.402773	-
ydiP/ydiQ	WT and ∆hns/∆stpA	0.668738	0.464572	-
ydjX	WT and ∆hns/∆stpA	0.897043	0.66677	-
ynjE	WT and ∆hns/∆stpA	0.899039	0.517685	-
msrB/gapA	WT and ∆hns/∆stpA	1.36737	1.29374	-
pykA	WT and ∆hns/∆stpA	2.22094	2.16977	-
yecH/tyrP	WT and ∆hns/∆stpA	2.15517	1.6754	-
insH-6/yoeA	WT and ∆hns/∆stpA	0.556568	0.41047	-
hisG	WT and ∆hns/∆stpA	0.557365	0.40207	-
yeiQ	WT and ∆hns/∆stpA	0.856028	0.518753	-
napF/eco	WT and ∆hns/∆stpA	0.549666	0.295198	-
ypaB/nrdA	WT and ∆hns/∆stpA	1.48636	1.11073	-
menD	WT and ∆hns/∆stpA	1.39212	1.38813	-
nuoA	WT and ∆hns/∆stpA	1.86256	1.27706	-
yfbV/ackA	WT and ∆hns/∆stpA	1.3226	1.31566	-
yfcC	WT and ∆hns/∆stpA	0.941106	0.699837	-
yfcZ/fadL	WT and ∆hns/∆stpA	1.60074	1.49923	-
ptsH	WT and ∆hns/∆stpA	0.947516	0.634587	-
yffS	WT and ∆hns/∆stpA	2.34851	2.0089	-
aegA/narQ	WT and ∆hns/∆stpA	0.304571	0.296201	-
guaB/xseA	WT and ∆hns/∆stpA	1.39716	1.08404	-
yfiD/ung	WT and ∆hns/∆stpA	3.01777	2.59684	-
yfiF/trxC	WT and ∆hns/∆stpA	0.759992	0.564059	-
intA	WT and ∆hns/∆stpA	0.517683	0.467735	-
yfjL	WT and ∆hns/∆stpA	0.470513	0.484279	-
hycA/hypA	WT and ∆hns/∆stpA	0.854024	0.678177	-
ygcN	WT and ∆hns/∆stpA	1.31845	0.727871	-
pyrG	WT and ∆hns/∆stpA	1.23841	1.24092	-
aer/ygjG	WT and ∆hns/∆stpA	0.981087	0.794137	-
yhaB	WT and ∆hns/∆stpA	0.890429	0.707719	-
garP/garD	WT and ∆hns/∆stpA	0.76085	0.742855	-
yhbT/yhbU	WT and ∆hns/∆stpA	1.01047	0.863305	-
within rpsO	WT and ∆hns/∆stpA	0.375973	0.234694	-
rimP	WT and ∆hns/∆stpA	0.788355	0.618694	-
secG	WT and ∆hns/∆stpA	0.691122	0.461825	-
yhcC/gltB	WT and ∆hns/∆stpA	1.69425	1.57512	-
rplM	WT and ∆hns/∆stpA	0.442185	0.446471	-
dusB	WT and ∆hns/∆stpA	0.502248	0.495221	-
rpsJ	WT and ∆hns/∆stpA	0.594368	0.554163	-
ppiA/tsgA	WT and ∆hns/∆stpA	0.625588	0.399052	-
nirB	WT and ∆hns/∆stpA	1.26089	0.934973	-
feoA	WT and ∆hns/∆stpA	0.562158	0.525835	-
nikA	WT and ∆hns/∆stpA	1.1467	1.0775	-
cspA	WT and ∆hns/∆stpA	1.03516	0.560682	-
yibN/gpmM	WT and ∆hns/∆stpA	1.12462	1.01714	-
dnaA/rpmH	WT and ∆hns/∆stpA	0.579395	0.485028	-
atpI	WT and ∆hns/∆stpA	0.647703	0.415361	-
ravA/kup	WT and ∆hns/∆stpA	0.707678	0.630677	-
within spf	WT and ∆hns/∆stpA	0.62489	0.504714	-
tpiA	WT and ∆hns/∆stpA	0.431882	0.379063	-
katG	WT and ∆hns/∆stpA	0.675131	0.42096	-
acs/nrfA	WT and ∆hns/∆stpA	0.515826	0.529346	-
fdhF	WT and ∆hns/∆stpA	0.43152	0.422571	-
frdA/poxA	WT and ∆hns/∆stpA	0.793616	0.541403	-
nrdD	WT and ∆hns/∆stpA	1.08524	0.758482	-
pyrB/G7878	WT and ∆hns/∆stpA	0.4388	0.419052	-
yjiM	WT and ∆hns/∆stpA	0.81708	0.506244	-
mdtM/yjiP	WT and ∆hns/∆stpA	0.693799	0.608314	-
yjiV	WT and ∆hns/∆stpA	0.549228	0.505394	-
yjtD	WT and ∆hns/∆stpA	1.27108	0.960247	-
fepD/entS	WT and ∆hns/∆stpA	0.628617	0.407928	-
caiF	WT and ∆hns/∆stpA	1.55205	1.74883	-
yagA/yagE	WT and ∆hns/∆stpA	1.05739	1.26358	-
matA/ykgL	WT and ∆hns/∆stpA	0.743357	0.879221	-
ybhK/moaA	WT and ∆hns/∆stpA	1.12508	1.23916	-
ybiS/ybiT	WT and ∆hns/∆stpA	0.989916	1.15145	-
pyrD	WT and ∆hns/∆stpA	1.81065	2.00931	-
hyaA	WT and ∆hns/∆stpA	0.646182	0.8053	-
potA/pepT	WT and ∆hns/∆stpA	0.596783	0.629831	-
lolB/hemA	WT and ∆hns/∆stpA	0.348198	0.526466	-
yciI/tonB	WT and ∆hns/∆stpA	0.357136	0.424545	-
ydbK/ydbJ	WT and ∆hns/∆stpA	0.312162	0.497027	-
gapC_1/cybB	WT and ∆hns/∆stpA	0.310155	0.524845	-
cfa	WT and ∆hns/∆stpA	0.299207	0.3946	-
fruB/setB	WT and ∆hns/∆stpA	0.325732	0.389797	-
ompC/micF	WT and ∆hns/∆stpA	0.424076	0.465866	-
lrhA/yfbQ	WT and ∆hns/∆stpA	0.259992	0.380247	-
yfcU	WT and ∆hns/∆stpA	0.536035	0.740426	-
yqeC/mocA	WT and ∆hns/∆stpA	0.454729	0.49672	-
yqgD/metK	WT and ∆hns/∆stpA	0.458218	0.529318	-
hybO	WT and ∆hns/∆stpA	1.56424	1.76979	-
exbB	WT and ∆hns/∆stpA	0.351705	0.410526	-
yghB	WT and ∆hns/∆stpA	0.295235	0.413538	-
end of zupT/ribB	WT and ∆hns/∆stpA	0.802266	0.964176	-
ribB	WT and ∆hns/∆stpA	0.250376	0.35	-
gntT	WT and ∆hns/∆stpA	0.26975	0.41836	-
asd/yhgN	WT and ∆hns/∆stpA	1.13852	1.33385	-
yhiN/pitA	WT and ∆hns/∆stpA	0.369548	0.52482	-
uspB/uspA	WT and ∆hns/∆stpA	0.376948	0.579889	-
pfkA	WT and ∆hns/∆stpA	0.365425	0.475475	-
uvrA/ssb	WT and ∆hns/∆stpA	0.181406	0.384829	-
dcuB	WT and ∆hns/∆stpA	1.17812	1.3736	-
purA	WT and ∆hns/∆stpA	0.655726	0.763145	-
yjiT	WT and ∆hns/∆stpA	0.535642	0.59395	-
hsdR/mrr	WT and ∆hns/∆stpA	0.370859	0.552452	-
can/yadG	WT and ∆hns/∆stpA	0.448744	0.67356	+
ddlA/iraP	WT and ∆hns/∆stpA	0.440741	0.962855	+
ylcI/nohB	WT and ∆hns/∆stpA	2.1468	2.47343	+
abrB	WT and ∆hns/∆stpA	0.225576	0.519261	+
yliF	WT and ∆hns/∆stpA	0.124662	0.467898	+
rimO/bssR	WT and ∆hns/∆stpA	1.11342	1.80825	+
ompF	WT and ∆hns/∆stpA	0.163161	0.413853	+
within ycgF	WT and ∆hns/∆stpA	0.515104	0.765236	+
fnrS	WT and ∆hns/∆stpA	3.16584	3.56234	+
uspF	WT and ∆hns/∆stpA	0.843107	1.23515	+
nohA/ynfO	WT and ∆hns/∆stpA	2.03702	2.34317	+
ydgJ/blr	WT and ∆hns/∆stpA	0.536045	0.892249	+
ydhP/purR	WT and ∆hns/∆stpA	1.83017	2.13541	+
ydhY	WT and ∆hns/∆stpA	0.294931	1.82212	+
yeaI	WT and ∆hns/∆stpA	1.56894	2.55252	+
lrhA	WT and ∆hns/∆stpA	0.115848	0.570914	+
yffL	WT and ∆hns/∆stpA	1.07525	1.37604	+
upp/purM	WT and ∆hns/∆stpA	1.65527	1.87099	+
yfgF/yfgG	WT and ∆hns/∆stpA	0.351596	1.6773	+
raiA	WT and ∆hns/∆stpA	0.316293	0.54731	+
within yfjH	WT and ∆hns/∆stpA	0.636228	1.0346	+
yqhC/yqhD	WT and ∆hns/∆stpA	1.56726	2.29363	+
uxaC/exuT	WT and ∆hns/∆stpA	1.75519	2.02961	+
smf/def	WT and ∆hns/∆stpA	0.344638	0.651582	+
hdeB	WT and ∆hns/∆stpA	0.735485	1.34655	+
gadE	WT and ∆hns/∆stpA	0.851091	1.55853	+
gadW/gadY	WT and ∆hns/∆stpA	0.616224	0.994515	+
ysaA	WT and ∆hns/∆stpA	0.198353	0.414044	+
rho	WT and ∆hns/∆stpA	0.33934	0.392709	+
treR/mgtA	WT and ∆hns/∆stpA	0.233229	0.473942	+
yjjP/yjjQ	WT and ∆hns/∆stpA	0.319319	0.662162	+
ybjN	WT	0.316559	0.0849521	-
rmf	WT	0.662046	0.239174	-
yedD/yedE	WT	0.619467	0.005	-
yeeO	WT	0.417455	0.273184	-
mdtL	WT	0.159735	-0.0383269	-
aspA/fxsA	WT	0.580461	0.190959	-
a Location of each FNR ChIP-chip peak upstream or within a gene. If located at a divergent promoter, both genes are indicated, separated by "/".
b Peak identification in WT strain, ∆hns/∆stpA strain or both.
c Peak average (log2(IP/INPUT) value over the length of the peak) for FNR peaks in WT strains.
d Peak average (log2(IP/INPUT) value over the length of the peak) for FNR peaks in ∆hns/∆stpA strains.
e Indication if difference between peak average value between WT and ∆hns/∆stpA is statistically significant (+) or not (-) as determined using a one-sided, two-tailed t-test with Bonferroni correction (p-value < 0.05).
