# Supplementary material for: Genome-scale Analysis of Escherichia coli FNR Reveals Complex Features of Transcription Factor Binding
Source: PLoS Genet. 2013 Jun 20;9(6):e1003565. doi: 10.1371/journal.pgen.1003565 (PMC3688515; doi:10.1371/journal.pgen.1003565)
Supplement: Table S8 — Operons found to be differentially expressed when comparing transcriptomic data from WT and Δfnr strains. (XLS) [file pgen.1003565.s014.xls]

## Sheet: Sheet1
Table S8. Operons found to be statistically differentially expressed when comparing MG1655 and FNR- strains in the three transcriptomic experiments used in this study.
B-number of First Gene in Operon a	Operon b	FNR Regulation c	DE in Current Microarray Expression Data d	DE in Previous Microarray Expression Data e	DE in RNA-seq Expression Data f
b0022	insAB-1	Activated	+	-	-
b0034	caiF	Activated	-	-	+
b0199	metNIQ	Activated	+	-	-
b0334	prpDCDE	Activated	+	-	-
b0557	borD	Activated	+	-	-
b0621	dcuC	Activated	-	-	+
b0763	modABC	Activated	-	+	-
b0836	bssR	Activated	+	+	+
b0848	ybjM	Activated	-	-	+
b0873	hcp-hcr	Activated	+	+	-
b0877	ybjX	Activated	+	-	-
b0894	dmsABC	Activated	+	+	+
b0904	focA-pflB	Activated	+	-	-
b0929	ompF	Activated	+	-	+
b0945	pyrD	Activated	+	-	-
b0978	appCB-yccB-appA	Activated	+	-	-
b1044	ymdA	Activated	-	+	-
b1072	flgAMN	Activated	-	+	-
b1073	flgBCDEFGHIJ	Activated	+	+	-
b1111	ycfQ	Activated	-	+	-
b1223	narK	Activated	+	-	+
b1224	narGHJI	Activated	+	-	+
b1350	recET-lar-ydaCQ-intR	Activated	-	+	-
b1371	lomR_2-stfR-tfaR	Activated	+	-	-
b1407	ydbD	Activated	+	-	-
b1541	ydfZ	Activated	+	+	+
b1542	ydfI	Activated	-	-	+
b1566	flxA	Activated	-	+	-
b1587	ynfEFGH-dmsD	Activated	+	+	+
b1593	ynfK	Activated	+	-	+
b1674	ydhYVWXUT	Activated	+	+	+
b1750	ydjXYZ-ynjABCD	Activated	+	+	+
b1757	ynjE	Activated	+	+	+
b1825	yebO	Activated	-	+	-
b1854	pykA	Activated	+	-	+
b1880	flhBAE	Activated	-	+	-
b1886	tar-tap-cheRBYZ	Activated	-	+	-
b1904	yecR	Activated	-	+	-
b1924	fliDST	Activated	-	+	-
b1937	fliE	Activated	-	+	-
b1938	fliFGHIJK	Activated	-	+	-
b1944	fliLMNOPQR	Activated	-	+	-
b2240	glpTQ	Activated	+	-	-
b2241	glpABC	Activated	-	+	-
b2296	ackA-pta	Activated	+	-	-
b2298	yfcC	Activated	-	-	+
b2444	yffMN	Activated	-	+	-
b2498	upp-uraA	Activated	+	+	+
b2578	yfiK	Activated	+	-	-
b2579	yfiD	Activated	+	+	+
b2669	stpA	Activated	+	-	-
b2760	casABCDE12	Activated	+	-	-
b2775	yqcE-ygcE	Activated	+	-	-
b2888	ygfU	Activated	+	-	-
b2934	cmtBA-yggPFDC	Activated	+	-	-
b2957	ansB	Activated	+	-	+
b3153	yhbO	Activated	-	-	+
b3158	yhbUV	Activated	+	-	+
b3211	yhcC	Activated	-	-	+
b3365	nirBDC-cysG	Activated	+	+	+
b3409	feoB	Activated	+	-	+
b3458	livKHMGF	Activated	-	+	-
b3476	nikABCDER	Activated	+	+	+
b3493	pitA	Activated	-	+	-
b3941	metF	Activated	+	-	-
b3944	yijF	Activated	+	-	-
b3947	ptsA-fsaB-gldA	Activated	+	+	+
b4021	pepE	Activated	+	-	+
b4070	nrfABCDEFG	Activated	-	+	+
b4109	yjdA-yjcZ	Activated	-	+	-
b4115	adiC	Activated	+	-	+
b4123	dcuB-fumB	Activated	+	-	+
b4128	yjdKO	Activated	-	+	-
b4154	frdABCD	Activated	+	+	+
b4335	yjiML	Activated	+	+	+
b4379	yjjW	Activated	-	-	+
b4380	yjjI	Activated	+	-	+
b4479	dgoRKADT	Activated	-	+	-
b4528	rzoR	Activated	+	-	-
b0031	dapB	Repressed	+	-	+
b0080	fruR	Repressed	+	-	-
b0113	pdhR-aceEF-lpdA	Repressed	-	-	+
b0118	acnB	Repressed	+	-	+
b0123	cueO	Repressed	+	+	-
b0124	gcd	Repressed	-	-	+
b0126	can	Repressed	+	-	-
b0186	ldcC	Repressed	-	+	-
b0240	crl	Repressed	+	-	-
b0304	ykgC	Repressed	-	-	+
b0329	yahO	Repressed	-	+	-
b0369	hemB	Repressed	+	-	-
b0382	iraP	Repressed	+	+	+
b0419	yajO	Repressed	+	+	-
b0432	cyoABCDE	Repressed	+	+	+
b0450	glnK-amtB	Repressed	+	-	+
b0453	ybaY	Repressed	-	-	+
b0485	ybaST	Repressed	-	+	-
b0608	ybdR	Repressed	-	-	+
b0655	gltIJKL-sroC	Repressed	+	+	+
b0720	gltA	Repressed	+	+	+
b0721	sdhCDAB-sucABCD	Repressed	+	+	+
b0733	cydAB	Repressed	+	+	+
b0735	ybgE	Repressed	+	+	+
b0750	nadA-pnuC	Repressed	-	+	-
b0753	ybgS	Repressed	-	-	+
b0755	gpmA	Repressed	+	+	+
b0759	galETKM	Repressed	+	-	-
b0773	ybhB	Repressed	+	-	-
b0802	ybiJ	Repressed	+	-	+
b0811	glnHPQ	Repressed	+	-	+
b0812	dps	Repressed	+	+	-
b0854	potFGHI	Repressed	+	+	+
b0871	poxB	Repressed	-	+	-
b0887	cydDC	Repressed	+	-	+
b0897	ycaC	Repressed	+	+	+
b0953	rmf	Repressed	+	-	+
b0970	yccA	Repressed	-	+	+
b1000	cbpAM	Repressed	-	+	-
b1014	putA	Repressed	+	+	+
b1040	csgDEFG	Repressed	+	+	+
b1051	msyB	Repressed	-	+	-
b1057	yceJI	Repressed	-	+	+
b1064	grxB	Repressed	+	+	-
b1109	ndh	Repressed	+	-	+
b1110	ycfJ	Repressed	-	-	+
b1136	icd	Repressed	-	+	-
b1164	ycgZ-ymgA-ariR-ymgC	Repressed	-	-	+
b1176	minCDE	Repressed	+	-	-
b1188	ycgB	Repressed	+	+	+
b1189	dadAX	Repressed	+	-	+
b1195	ymgE	Repressed	-	+	-
b1216	chaA	Repressed	+	+	+
b1256	ompW	Repressed	+	-	-
b1259	yciGFE	Repressed	-	+	+
b1276	acnA	Repressed	+	-	+
b1283	osmB	Repressed	+	-	+
b1309	ycjMNOPQRSTUV-ymjB	Repressed	-	+	-
b1324	tpx	Repressed	-	-	+
b1332	ynaJ	Repressed	-	-	+
b1334	fnr	Repressed	+	+	+
b1415	aldA	Repressed	-	-	+
b1418	cybB	Repressed	-	-	+
b1440	ydcSTUV	Repressed	-	-	+
b1444	ydcW	Repressed	+	-	-
b1469	narU	Repressed	+	-	+
b1478	adhP	Repressed	+	-	+
b1481	bdm-sra	Repressed	-	+	+
b1482	osmC	Repressed	+	-	+
b1493	gadBC	Repressed	-	+	-
b1505	ydeTSR	Repressed	-	+	-
b1536	ydeI	Repressed	-	-	+
b1586	ynfD	Repressed	-	+	-
b1611	fumC	Repressed	-	+	-
b1612	fumA	Repressed	+	-	+
b1654	grxD	Repressed	+	-	-
b1656	sodB	Repressed	+	+	+
b1678	ynhG	Repressed	-	+	-
b1684	sufABCDSE	Repressed	+	+	-
b1702	pps	Repressed	+	-	-
b1724	ydiZ	Repressed	-	+	-
b1732	katE	Repressed	+	-	+
b1739	osmE	Repressed	-	+	-
b1777	yeaC	Repressed	-	+	+
b1778	msrB	Repressed	+	-	+
b1783	yeaGH	Repressed	+	+	+
b1795	yeaQ	Repressed	-	+	-
b1817	manXYZ	Repressed	-	+	-
b1836	yebV	Repressed	-	-	+
b1841	yobA-yebZY	Repressed	+	+	+
b1847	yebF	Repressed	-	-	+
b1897	otsBA	Repressed	+	+	+
b1905	ftnA	Repressed	-	+	+
b1953	yodD	Repressed	-	+	-
b1967	hchA	Repressed	+	+	+
b1988	nac	Repressed	+	-	+
b2000	flu	Repressed	+	-	+
b2001	yeeRSTUVW	Repressed	+	-	+
b2018	hisLGDC	Repressed	-	+	-
b2028	ugd	Repressed	+	+	-
b2080	yegP	Repressed	+	+	-
b2086	yegS	Repressed	-	+	-
b2097	fbaB	Repressed	-	+	+
b2133	dld	Repressed	+	+	+
b2153	folE-yeiB	Repressed	+	-	+
b2209	eco	Repressed	+	-	+
b2210	mqo	Repressed	-	-	+
b2215	ompC	Repressed	-	+	-
b2234	nrdAB-yfaE	Repressed	+	+	+
b2236	yfaE	Repressed	+	+	+
b2252	ais	Repressed	+	+	-
b2253	arnBCADTEF	Repressed	+	-	-
b2266	elaB	Repressed	+	+	-
b2303	folX-yfcH	Repressed	+	+	+
b2310	argT-hisJQMP	Repressed	+	+	+
b2369	evgAS	Repressed	-	+	-
b2464	talA-tktB	Repressed	+	+	+
b2531	iscRSUA	Repressed	+	-	-
b2552	hmp	Repressed	+	-	+
b2572	rseABC	Repressed	+	-	-
b2587	kgtP	Repressed	-	-	+
b2665	ygaU	Repressed	+	-	+
b2670	ygaW	Repressed	-	-	+
b2672	ygaM	Repressed	+	+	-
b2702	srlAEBD-gutM-srlR-gutQ	Repressed	-	+	+
b2725	hycABCDEFGHI	Repressed	+	-	-
b2741	rpoS	Repressed	+	+	+
b2809	ygdI	Repressed	-	-	+
b2909	ygfB-pepP-ubiH-visC	Repressed	+	-	-
b2924	mscS	Repressed	-	+	-
b2936	yggG	Repressed	+	-	+
b2939	yqgB	Repressed	+	-	-
b3001	yghZ	Repressed	-	+	-
b3002	yqhA	Repressed	-	-	+
b3003	yghA	Repressed	-	-	+
b3049	glgS	Repressed	+	-	-
b3073	ygjG	Repressed	+	-	+
b3097	yqjCDEK	Repressed	+	+	-
b3160	yhbW	Repressed	+	+	+
b3201	lptB-rpoN-hpf-ptsN-yhbJ-npr	Repressed	+	-	-
b3226	nanR	Repressed	-	+	-
b3236	mdh	Repressed	+	+	+
b3239	yhcO	Repressed	-	+	-
b3267	yhdV	Repressed	-	-	+
b3283	yrdD-rimN-aroE-yrdB	Repressed	+	-	-
b3337	bfd-bfr	Repressed	+	+	-
b3347	fkpA	Repressed	+	-	-
b3351	kefGB-yheV	Repressed	+	-	-
b3432	glgBXCAP	Repressed	-	+	-
b3506	slp-dctR	Repressed	-	+	-
b3510	hdeAB-yhiD	Repressed	-	+	-
b3511	hdeD	Repressed	-	+	-
b3512	gadE-mdtEF	Repressed	-	+	-
b3516	gadXW	Repressed	-	+	-
b3517	gadAX	Repressed	-	+	-
b3528	dctA	Repressed	+	-	+
b3555	yiaG	Repressed	-	+	+
b3592	yibF	Repressed	+	-	-
b3615	yibD	Repressed	+	+	+
b3617	kbl-tdh	Repressed	-	-	+
b3712	yieEF	Repressed	+	-	-
b3744	asnA	Repressed	+	-	-
b3830	ysgA	Repressed	+	-	+
b3846	fadBA	Repressed	-	+	-
b3870	glnALG	Repressed	+	-	+
b3894	fdoGHI-fdhE	Repressed	-	-	+
b3927	glpFKX	Repressed	-	+	-
b3995	rsd	Repressed	+	-	+
b4014	aceBAK	Repressed	+	+	+
b4023	pagB	Repressed	-	-	+
b4024	lysC	Repressed	+	-	+
b4045	yjbJ	Repressed	+	-	-
b4054	tyrB	Repressed	+	-	-
b4056	yjbQR	Repressed	-	+	-
b4126	yjdIJ	Repressed	-	+	-
b4217	ytfK	Repressed	-	-	+
b4376	osmY	Repressed	+	+	+
b4410	ecnAB	Repressed	+	-	-
b4515	ybgT	Repressed	+	-	-
a Identification number (B-number) for the first gene in each operon, obtained from EcoCyc [6].
b Operon showing a statistically change in expression in the FNR- strain compared to the WT strain. Operon designations were obtained from EcoCyc [6].
c Regulation by FNR as determined by transcriptomic experiments in this study.
d Operons significantly differentially expressed (DE) (+) or not DE (-) in the current expression microarray experiment.
e Operons significantly differentially expressed (DE) (+) or not DE (-) in the previous expression microarray experiment [8].
f Operons significantly differentially expressed (DE) (+) or not DE (-) expressed in the RNA-seq experiment.
