# Supplementary material for: Genome-scale Analysis of Escherichia coli FNR Reveals Complex Features of Transcription Factor Binding
Source: PLoS Genet. 2013 Jun 20;9(6):e1003565. doi: 10.1371/journal.pgen.1003565 (PMC3688515; doi:10.1371/journal.pgen.1003565)
Supplement: Table S9 — FNR ChIP-seq peaks upstream of operons with no corresponding FNR-dependent change in expression (Categories 3, 4 and 5). (XLS) [file pgen.1003565.s015.xls]

## Sheet: Sheet1
Table S9. All FNR ChIP-seq peaks identified and the operon downstream with no corresponding change in expression when fnr was deleted compared to WT. Other transcriptional regulators and the number of TSS indicated for each operon. This includes Categories 3, 4, and 5.
Peak Center (nt) a	First Gene of Operon Downstream b	B-number of First Gene c	If Divergent, Estimated Target d	Other Known Regulators e	Number of Known TSS f	Reference g
29625	carA	b0032	-----	IHF, PepA, RutR, Fis, PurR, ArgR	2	[9-12]
611865	fepA/fesA	b0584/b0585	fes	Fur, H-NS	1	[13,14]
621417	fepD/entS	b0590/b0591	Indistinguishable	Fur (fepD)/Fur (entS)	2 (fepD)/2 (entS)	[15-17]
623975	fepB/entC	b0592/b0593	fepB	RutR, Fur	1	[11,16]
816075	ybhK/moaAA	b0780/b0781	moaA	ModE, CueR	2	[18,19]
855075	ybiS/ybiT	b0819/b0820	Indistinguishable	Rob, CRP (ybiS)/AscG, CRP (yibT)	1 (ybiS)/Unknown (ybiT)	[20-23]
872175	yliE	b0833	-----	CsrA	Unknown	[24]
1019175	ompA	b0957	-----	CRP, MicA	2	[25-27]
1031100	serT/hyaA	b0971/b0972	hyaA	ArcA, IscR, Fis, NarL, NarP, AppY	1B	[28-30]
1157025	ptsG	b1101	-----	DgsA, Fis, CRP, SoxS, SgrS, ArcA	2	[31-35]
1250215	dhaK/dhaR	b1200/b1201	dhaK	DhaR	1B	[24,36]
1262850	lolB/hemA	b1209/b1210	Indistinguishable	Unknown (lolB)/IHF, ArcA (hemA)	1B (lolB)/2 (hemA)	[37,38]
1297350	adhE/ychEA	b1241/b1242	adhE	NarL, FruR, Lrp, Fis	2B	[39,40]
1298775	oppA	b1243	-----	ModE, ArcA, Fur, Lpr, GcvB	1B	[15,41,42]
1308975	yciI/tonB	b1251/b1252	tonB	Fur	1	[43]
1545300	yddG/fdnGA	b1473/b1474	fdnG	NarL, NarP	1	[44]
1608750	uxaB	b1521	-----	CRP, ExuR	2	[45-48]
1634625	nohA/ynfO	b1548/b4533	Indistinguishable	Fur (nohA)/Unknown (ynfO)	1 (nohA)/Unknown (ynfO)	[15,49]
1717725	anmK/slyB	b1640/b1641	Indistinguishable	Unknown (anmK)/PhoP (slyB)	Unknown (anmK)/2 (slyB)	[50]
1735575	ynhF/purR	b4602/b1658	Indistinguishable	Unknown (ynhF)/Fur, PurR (purR)	Unknown (ynhF)/1 (purR)	[51-53]
2301675	napF/yojOA	b2208/b4604	napF	NarL, NarP, IscR, ModE, BasR	3	[54-58, 156]
2403450	nuoA	b2288	-----	IHF, ArcA, NarL, Fis	2	[41,59-61]
2531550	ptsH	b2415	-----	CRP, DgsA, NagC, FruR	5	[20,62-68]
2632200	guaB/xseA	b2508/b2509	Indistinguishable	DnaA, Fis, PurR, CRP (guaB)/CRP (xseA)	1 (guaB)/1 (xseA)	[69-72]
2685473	glnB	b2553	-----	PurR	3	[73,74]
2716575	yfiF/trxC	b2581/b2582	trxC	OxyR	1	[75]
2889857	cysJ/queD	b2764/b2765	cysJ	CysB, IHF, BasR	1	[76,77, 156]
3084675	yqgD/metK	b2941/b2942	Indistinguishable	Unknown (yqgD)/CRP, MetJ (metK)	Unknown (yqgD)/1 (metK)	[20,78,79]
3144450	hybO	b2997	-----	NarL, ArcA	1	[24,29]
3150150	exbB/metC	b3006/b3008	exbB	Fur	1	[15,80]
3153225	yqhC/yqhD	b3010/b3011	yqhD	YqhC	1	[81]
3229415	fadH	b3081	-----	CRP, FadR, ArcA	1	[82,83]
3242850	uxaC/exuTA	b3092/b3093	Indistinguishable	CRP/ExuR (uxaC)/CRP, ExuR, DpiA (exuT)	2 (uxaC)/2 (exuT)	[45,47,48,84,85]
3273150	garP/garDA	b3127/b3128	garP	Fur, CdaR, H-NS	1	[15,45,86,87]
3376725	rplM	b3231	-----	Fis	1	[45,88]
3408300	dusB	b3260	-----	CRP, Fis, IHF	1	[20,89-92]
3451350	rpsJ	b3321	-----	ArcA	1	[41,93]
3490500	ppiA/tsgA	b3363/b3364	ppiA	CpxR, CRP, CytR	4	[94-96]
3538050	feoAA	b3408	-----	NagC, Fur	1	[45,62,97]
3544500	gntT	b3415	-----	CRP, GntR	3	[47,98]
3637875	uspB/uspA	b3494/b3495	uspB	FadR	1B	[99]
3783225	yibN/gpmM	b3611/b3612	gpmM	FruR	1	[64,100]
3965814	rfe	b3784	-----	NsrR	1	[45,101]
4011225	metR/metE	b3828/b3829	metE	MetR, MetJ, FnrS	2	[102]
4047975	spf	b3864	-----	CRP	1	[103]
4105500	pfkA	b3916	-----	FruR	2B	[24,104,105]
4109625	tpiA	b3919	-----	FruR	2B	[24,100,104]
4131675	katGA	b3942	-----	OxyR, Fur	1	[106-108]
4272075	uvrA/ssb	b4058/b4059	ssb	ArcA, LexA	3	[109-111]
4297425	fdhF	b4079	-----	NarL, NarP, Fhl	1B	[112,113]
4360558	cadCA	b4133	-----	MirA, CadC, LeuO, H-NS	1	[114-118]
4366425	aspA/fxsAA	b4239/b4140	aspA	NarL, CRP	1	[119-122]
4402800	purA	b4177	-----	PurR, MarA, GadE	1	[123-125]
4460925	nrdDA	b4238	-----	NrdR	1	[126,127]
4465559	treR/mgtA	b4241/b4242	Indistinguishable	PhoP (treR)/PhoP (mgtA)	4 (treR)/2 (mgtA)	[128-130]
4600950	yjjP/yjjQ	b4364/b4365	yjjP	H-NS, BasR	1	[131, 156]
225	thrL	b0001	-----	Unknown	1	[132]
490575	apt	b0469	-----	Unknown	1	[133]
892142	ybjN	b0853	-----	Unknown	1	[134]
1185000	potA/pepTA	b1126/b1127	pepT	Unknown	1	[24]
1433775	uspF	b1376	-----	Unknown	1	[24]
1702500	ydgJ/blr	b1624/b4409	blr	Unknown	1	[135]
1715325	tyrS	b1637	-----	Unknown	2	[24,136]
1719075	slyA/ydhI	b1642/b1643	ydhI	Unknown	1B	[137]
1739400	cfaA	b1661	-----	Unknown	2B	[138]
1777200	ydiP/ydiQ	b1696/b1697	Indistinguishable	Unknown	1 (ydiP)/Unknown (ydiO)	[24]
2377275	menD	b2264	-----	Unknown	1	[134]
2459100	yfcZ/fadL	b2343/b2344	yfcZ	Unknown	1	[24]
2619000	upp/purMA	b2498/b2499	upp	Unknown	1	[139]
2627100	yfgF/yfgG	b2503/b2504	yfgF	Unknown	1	[140]
2907750	pyrG	b2780	-----	Unknown	3	[24,141]
3151575	yghB	b3009	-----	Unknown	1	[24]
3309225	pnp/psrO	b3164/b4449	Indistinguishable	Unknown	1 (pnp)/Unknown (psrO)	[142]
3316275	rimP	b3170	-----	Unknown	1	[143]
3375675	sspA	b3229	-----	Unknown	1	[144]
3431625	smf/def	b4473/b3287	def	Unknown	1	[145]
3717975	cspAA	b3556	-----	Unknown	2	[146]
3920175	atpB	b3738	-----	Unknown	2	[147]
3929175	ravA/kup	b3746/b3747	ravA	Unknown	1	[24]
4117425	rraA	b3929	-----	Unknown	1A	[24,148]
4176375	rplK	b3983	-----	Unknown	1	[149]
4368525	yjeH/groS	b4141/b4142	groS	Unknown	1A	[150,151]
4374975	sugE	b4148	-----	Unknown	1	[152]
4404022	nsrR	b4178	-----	Unknown	1	[153]
4470521	pyrL	b4246	-----	Unknown	2	[154]
4570275	yjiT	b4342	-----	Unknown	1A	[155]
237000	yafT	b0217	-----	Unknown	Unknown	-----
262125	5´ of thrW/ykfI	5´ of b0244/b0245	Unknown	Unknown	Unknown	-----
281400	yagA/yagE	b0267/b0268	Indistinguishable	Unknown	Unknown	-----
310800	matA/ykgL	b0294/b0295	matA	Unknown	Unknown	-----
393651	yaiV	b0375	-----	Unknown	Unknown	-----
528225	Within G6272	Within G6272	Unknown	Unknown	Unknown	-----
579825	ylcI/nohB	b4589/b0560	ylcI	Unknown	Unknown	-----
747075	abrB	b0715	-----	Unknown	Unknown	-----
862800	ybiY/fsaA	b0824/b0825	ybiY	Unknown	Unknown	-----
915450	aqpZ/ybjD	b0875/b0876	Indistinguishable	Unknown	Unknown	-----
925085	5´ of clpA/serW	5´ of b0882/b0883	Unknown	Unknown	Unknown	-----
1049850	5´ of insB-4/cspH	5´ of b0988/b0989	Unknown	Unknown	Unknown	-----
1151025	fabF	b1095	-----	Unknown	Unknown	-----
1164675	ycfP	b1108	-----	Unknown	Unknown	-----
1214025	ycgE	b1162	-----	Unknown	Unknown	-----
1439025	ydbK/ydbJ	b1378/b4529	Indistinguishable	Unknown	Unknown	-----
1515375	yncL/ydcX	b4598/b1445	Indistinguishable	Unknown	Unknown	-----
1620843	5´ of yneM/mgrR	5´ of b4599/b4698	Unknown	Unknown	Unknown	-----
1640405	5´ of cspF/ydfT	5´ of b1558/b1559	Unknown	Unknown	Unknown	-----
1744575	ydhR	b1667	-----	Unknown	Unknown	-----
1868475	yeaI	b1785	-----	Unknown	Unknown	-----
1987500	yecH/tyrP	b1906/b1907	yecH	Unknown	Unknown	-----
2006175	yedD/yedE	b1928/b1929	yedE	Unknown	Unknown	-----
2042711	yeeJ	b1978	-----	Unknown	Unknown	-----
2057850	yeeO	b1985	-----	Unknown	Unknown	-----
2066550	insH-6/yoeA	b1994/b1995	yoeA	Unknown	Unknown	-----
2264100	yeiQ	b2172	-----	Unknown	Unknown	-----
2284296	Within proL	Within b2189	Unknown	Unknown	Unknown	-----
2341650	Within yfaL	Within b2233	Unknown	Unknown	Unknown	-----
2452875	Within yfcU	Within b2338	Unknown	Unknown	Unknown	-----
2548575	yfeX	b2431	-----	Unknown	Unknown	-----
2558325	yffL	b2443	-----	Unknown	Unknown	-----
2561400	yffQ	b2448	-----	Unknown	Unknown	-----
2562450	yffS	b2450	-----	Unknown	Unknown	-----
2735025	raiA	b2597	-----	Unknown	Unknown	-----
2739900	yfiR	b2603	-----	Unknown	Unknown	-----
2753775	ssrA	b2621	-----	Unknown	Unknown	-----
2756250	alpA	b2624	-----	Unknown	Unknown	-----
2763675	yfjL/rnlA	b2628/b2630	yfjL	Unknown	Unknown	-----
2890650	ygcN	b2766	-----	Unknown	Unknown	-----
2945475	mltA/metZ	b2813/b2814	mltA	Unknown	Unknown	-----
3013125	yqeC/mocA	b2876/b2877	Indistinguishable	Unknown	Unknown	-----
3108450	5´ of pheV/yghD	5´ of b2967/b2968	Unknown	Unknown	Unknown	-----
3181575	5´ of zupT/ribB	5´ of b3040/b3041	Unknown	Unknown	Unknown	-----
3182475	ribB	b3041	-----	Unknown	Unknown	-----
3192750	ibsD	b4664	-----	Unknown	Unknown	-----
3265575	yhaB	b3120	-----	Unknown	Unknown	-----
3320325	leuU	b3174	-----	Unknown	Unknown	-----
3332705	sfsB	b3188	-----	Unknown	Unknown	-----
3573075	asd/yhgN	b3433/b3434	Indistinguishable	Unknown	Unknown	-----
3652546	dctR	b3507	-----	Unknown	Unknown	-----
3679159	Within yhjJA	Within b3527	Unknown	Unknown	Unknown	-----
3710925	yhjY/tag	b3548/b3549	yhjY	Unknown	Unknown	-----
3729650	ysaA	b3573	-----	Unknown	Unknown	-----
3767021	yibV	b4615	-----	Unknown	Unknown	-----
3889564	mdtL	b3710	-----	Unknown	Unknown	-----
3964350	rho	b3783	-----	Unknown	Unknown	-----
3984609	5´ of glmZ/hemY	5´ of b4456/b3802	Unknown	Unknown	Unknown	-----
4364857	dcuAA	b4138	-----	Unknown	Unknown	-----
4494493	intB	b4271	-----	Unknown	Unknown	-----
4566825	mdtM/yjiP	b4337/b4338	yjiP	Unknown	Unknown	-----
4571625	yjiV	b4486	-----	Unknown	Unknown	-----
4584900	hsdR/mrr	b4350/b4351	mrr	Unknown	Unknown	-----
4604100	leuV	b4368	-----	Unknown	Unknown	-----
4638600	yjtD	b4403	-----	Unknown	Unknown	-----
a Genomic location within each FNR ChIP-seq peak with the highest read count (the summit of the peak).
b First gene of the operon downstream of the FNR ChIP-seq peak, and operon designation was obtained from EcoCyc [6]. If peak located at a divergent promoter, both operons are indicated, separated by “/”. An operon found previously to show a FNR dependent change in expression upon NO3/NO2 addition or dependent on NarL/NarP for expression from Constantinidou et al (2006) is labeled with a superscri…
c Identification number (B-number) for the first gene in each operon, obtained from EcoCyc [6]. If peak located at a divergent promoter, both B-numbers are indicated, separated by “/”.
d If FNR ChIP-seq peak was found within a divergent promoter, the target of FNR regulation was determined from previous evidence (dependence on NarL, NarP, CRP or Fur for expression, presence of multiple TSS, or regulation by an alternative s factor) or a change in ChIP-chip b occupancy +O2 and –O2. If no determination of the target operon could be made, the operon is marked “indistinguishable”.
e Other transcription factors known to control the expression of each operon.
f Number of TSS known for each operon. TSS with alternative s factor use are designated with a “B”.
g Reference for other transcription factor regulation of each operon, multiple TSS at each operon and alternative s factors used at each operon.
