# Supplementary material for: Genome-scale Analysis of Escherichia coli FNR Reveals Complex Features of Transcription Factor Binding
Source: PLoS Genet. 2013 Jun 20;9(6):e1003565. doi: 10.1371/journal.pgen.1003565 (PMC3688515; doi:10.1371/journal.pgen.1003565)
Supplement: Table S11 — Genes with an O2 dependent change in expression only in the Δhns/ΔstpA strain. (XLS) [file pgen.1003565.s017.xls]

## Sheet: b_number__aero_anaero_dd_and_fo
Table S11. Genes with an O2 dependent change in expression in the ∆hsn/∆stpA strain.
Gene Namea	B-numberb	Fold Changec
ttdR	b3060	0.06
glpA	b2241	0.0814467
glpC	b2243	0.0868699
glpB	b2242	0.0956229
ydhU	b1670	0.135842
ttdA	b3061	0.14
yiaY	b3589	0.152671
ydhT	b1669	0.153361
stpA	b2669	0.181747
hns	b1237	0.18953
yaiV	b0375	0.190221
citC	b0618	0.196486
citD	b0617	0.205221
ygeW	b2870	0.209606
yojO	b4604	0.220523
ypdK	b4680	0.22248
yfgF	b2503	0.230047
ryjA	b4459	0.23229
citT	b0612	0.232371
citX	b0614	0.242238
lrhA	b2289	0.244389
yfiD	b2579	0.258144
uspF	b1376	0.259265
citF	b0615	0.269247
yebV	b1836	0.269901
citE	b0616	0.272202
yjbJ	b4045	0.277008
garD	b3128	0.279806
yjdK	b4128	0.28
ybgD	b0719	0.283712
yaaI	b0013	0.286826
citG	b0613	0.288321
yqjI	b3071	0.300097
yrbL	b3207	0.301087
pspA	b1304	0.304603
hlyE	b1182	0.31
yahD	b0318	0.312624
agaB	b3138	0.320412
micA	b4442	0.322976
ygeX	b2871	0.323649
bssS	b1060	0.329306
ygdI	b2809	0.358613
ynbG	b4674	0.359983
bdm	b1481	0.36
pspB	b1305	0.37126
hybG	b2990	0.373842
G7818	----	0.374555
rprA	b4431	0.380508
ypfG	b2466	0.384219
ygdT	b4610	0.386088
yfjM	b2629	0.391341
bglJ	b4366	0.393995
ycfJ	b1110	0.394473
yiaB	b3563	0.402762
yodD	b1953	0.409093
yhaV	b3130	0.409447
tppB	b1634	0.411724
yebW	b1837	0.412152
yqhD	b3011	0.415523
yaiY	b0379	0.416099
ttdT	b3063	0.420157
pspC	b1306	0.425874
tdcR	b3119	0.426022
yiaA	b3562	0.426465
yodC	b1957	0.427279
ravA	b3746	0.427353
sbmC	b2009	0.428094
yciY	b4595	0.437392
ompN	b1377	0.438911
ycaL	b0909	0.445192
ydcA	b1419	0.44666
uspG	b0607	0.447047
ybdR	b0608	0.447513
pspD	b1307	0.447668
yjfY	b4199	0.448133
pgaA	b1024	0.451642
tatE	b0627	0.453131
yahE	b0319	0.453602
kptA	b4331	0.455888
ryfB	b4607	0.456125
cspB	b1557	0.46
yhbX	b3173	0.460174
arfA	b4550	0.460572
yahM	b0327	0.460652
yghT	b2986	0.462011
yhjY	b3548	0.462332
yohJ	b2141	0.464902
asr	b1597	0.465789
ychH	b1205	0.467974
yjfM	b4185	0.47025
yjjQ	b4365	0.470413
yjdM	b4108	0.471229
ynhG	b1678	0.472374
rseX	b4603	0.473275
molR_1	b2115	0.473849
yghR	b2984	0.474013
ryfA	b4440	0.474013
ybgP	b0717	0.474342
ygaU	b2665	0.474589
yncL	b4598	0.475659
yfeC	b2398	0.476319
C0299	----	0.476484
yghS	b2985	0.477062
pgaB	b1023	0.477145
yqhH	b3014	0.47847
glgS	b3049	0.479466
hscC	b0650	0.480297
yfcZ	b2343	0.481214
hisL	b2018	0.482466
yaaJ	b0007	0.482634
pspG	b4050	0.484561
ycjV	b1318	0.486496
yahF	b0320	0.486665
viaA	b3745	0.48734
ygeY	b2872	0.487509
proK	b3545	0.487509
sohA	b3129	0.490985
ynjD	b1756	0.492007
amtB	b0451	0.492092
erfK	b1990	0.493458
yqeL	b4683	0.495171
iadA	b4328	0.495515
yedS_2	b1965	0.496891
yjfN	b4188	0.497321
yghX_2	b3000	0.497494
treF	b3519	0.498184
ymgI	b4593	0.499567
micM	b4585	0.500347
ycdF	b1005	0.501475
torZ	b1872	0.502258
yahG	b0321	0.502606
aqpZ	b0875	0.503827
nikR	b3481	0.506453
elfG	b0941	0.506804
rhsD	b0497	0.51
thiD	b2103	1.9917
phnK	b4097	1.99931
fecA	b4291	2.00208
yebY	b1839	2.00277
yjeH	b4141	2.01077
mdtL	b3710	2.01182
sraF	b4448	2.01217
ampG	b0433	2.01601
thiG	b3991	2.0188
ybdL	b0600	2.02651
yeiW	b4502	2.02686
sdiA	b1916	2.02933
mipA	b1782	2.03249
hscA	b2526	2.04132
acrE	b3265	2.04167
yneE	b1520	2.04273
thiS	b4407	2.04769
yagE	b0268	2.05338
fhuB	b0153	2.05837
yqaA	b2689	2.06838
tolC	b3035	2.07197
ygaQ_2	b4462	2.07808
cld	b2027	2.08276
ssuD	b0935	2.08493
add	b1623	2.08927
thiM	b2104	2.09253
yhaM	b4470	2.09507
thiF	b3992	2.09652
thiH	b3990	2.10891
ybhC	b0772	2.11184
yecR	b1904	2.11514
modA	b0763	2.13613
ybbA	b0495	2.13687
gabD	b2661	2.14243
csgE	b1039	2.14392
tbpA	b0068	2.15099
aceF	b0115	2.1607
codB	b0336	2.1607
yffB	b2471	2.18026
yqaB	b2690	2.18177
ivbL	b3672	2.18518
mmuM	b0261	2.18556
ssuE	b0937	2.19086
feoA	b3408	2.1939
speE	b0121	2.19961
ssuA	b0936	2.21875
yncD	b1451	2.23
cadC	b4133	2.2369
thiP	b0067	2.24233
thiE	b3993	2.25168
potB	b1125	2.25754
yijP	b3955	2.25989
cadA	b4131	2.28153
ghrB	b3553	2.28192
nuoE	b2285	2.28311
speD	b0120	2.2839
azoR	b1412	2.28628
feoC	b3410	2.30378
mmuP	b0260	2.31017
nuoB	b2287	2.319
csgF	b1038	2.33999
feaR	b1384	2.34
potC	b1124	2.35341
yeeV	b2005	2.35953
ybbP	b0496	2.36362
nemR	b1649	2.36444
ykfK	b4628	2.36772
nemA	b1650	2.37101
dapE	b2472	2.37224
iscA	b2528	2.37512
tsgA	b3364	2.37924
feoB	b3409	2.3875
nuoA	b2288	2.41496
narL	b1221	2.41705
yqhA	b3002	2.41999
metL	b3940	2.42335
pdxK	b2418	2.44316
metR	b3828	2.45164
yoeI	b4678	2.45888
cybB	b1418	2.46998
dld	b2133	2.50056
ybiC	b0801	2.50229
dadA	b1189	2.51228
potF	b0854	2.52538
cusA	b0575	2.56952
nuoJ	b2280	2.57844
ybdH	b0599	2.58829
ydhP	b1657	2.6072
yidR	b3689	2.64818
potH	b0856	2.6491
araG	b1900	2.67122
metB	b3939	2.73634
nuoC	b2286	2.75061
yibD	b3615	2.75108
metA	b4013	2.78852
nuoG	b2283	2.79966
nuoH	b2282	2.82843
bioD	b0778	2.84317
nuoI	b2281	2.85106
bioB	b0775	2.86146
nuoN	b2276	2.86493
dadX	b1190	2.86791
potG	b0855	2.88986
nuoF	b2284	2.94803
glpK	b3926	2.95263
bioA	b0774	2.96031
sdaB	b2797	2.98194
nuoM	b2277	3.07961
nuoK	b2279	3.13073
fixA	b0041	3.13399
cusF	b0573	3.14378
gabT	b2662	3.18822
bioF	b0776	3.22433
fixB	b0042	3.27047
yecJ	b4537	3.29094
araF	b1901	3.32649
nuoL	b2278	3.33341
fixX	b0044	3.39521
fixC	b0043	3.72115
ybgT	b4515	3.7289
ybeF	b0629	3.80264
ybgE	b0735	3.84838
yaaU	b0045	4.41068
sdaC	b2796	4.79158
a Gene of the operon downstream of the FNR ChIP-seq peak, and gene name designation was obtained from EcoCyc [6].
b Identification number (B-number) for the first gene in each operon, obtained from EcoCyc [6].
c Fold change of ∆hns/∆stpA +O2 over ∆hns/∆stpA -O2. Values below 0.05 indicate increase expression under anaerobic growth conditions and values above 2 indicate increased expression under aerobic growth conditions.
