# Supplementary material for: Genome-scale Analysis of Escherichia coli FNR Reveals Complex Features of Transcription Factor Binding
Source: PLoS Genet. 2013 Jun 20;9(6):e1003565. doi: 10.1371/journal.pgen.1003565 (PMC3688515; doi:10.1371/journal.pgen.1003565)
Supplement: Table S12 — Operons found to be differentially expressed when comparing WT aerobic and anaerobic transcriptomic data. (XLS) [file pgen.1003565.s018.xls]

## Sheet: WT_Anaero_over_Aero_Gene_Names
Table S12. Operons found to be statistically differentially expressed when comparing E. coli MG1655 K-12 from anaerobic and aerobic growth in GMM from NimbleGen microarray.
B-number a	Gene Name b	Fold Change c
b0001	thrL	0.478234
b0020	nhaR	0.447506
b0021	insB_1	0.494533
b0031	dapB	2.65566
b0064	araC	1.98169
b0071	leuD	0.330213
b0075	leuL	0.471847
b0080	fruR	0.423986
b0097	yacA	0.46983
b0113	pdhR	0.279882
b0116	lpdA	3.82013
b0118	acnB	6.6116
b0122	yacC	0.311357
b0123	cueO	6.94931
b0124	gcd	10.4588
b0126	yadF	3.78211
b0150	fhuA	5.07061
b0151	fhuC	2.50623
b0163	yaeH	0.485802
b0207	dkgB	1.95105
b0210	yafE	0.427578
b0221	fadE	4.96908
b0225	yafQ	0.494081
b0240	crl	3.90453
b0246	yafW	0.513932
b0264	insB_2	0.487718
b0274	insB_3	0.491874
b0280	yagN	0.497611
b0287	yagU	0.494129
b0288	ykgJ	0.238257
b0301	ykgB	3.44251
b0304	ykgC	1.96028
b0311	betA	3.49143
b0312	betB	6.63934
b0313	betI	3.74771
b0314	betT	3.83956
b0315	yahA	2.62206
b0327	yahM	0.493004
b0329	yahO	2.39808
b0330	prpR	2.15891
b0346	mhpR	6.97353
b0383	phoA	2.24498
b0384	psiF	2.94164
b0388	aroL	0.511097
b0401	brnQ	0.286469
b0428	cyoE	24.324
b0429	cyoD	39.4723
b0430	cyoC	33.0065
b0431	cyoB	33.2988
b0432	cyoA	36.1374
b0435	bolA	2.79981
b0450	glnK	18.1921
b0451	amtB	8.53115
b0453	ybaY	2.18268
b0458	ylaC	3.92486
b0459	maa	2.23952
b0485	ybaS	0.248874
b0486	ybaT	0.236528
b0487	cueR	0.397173
b0506	allR	0.508832
b0511	allP	2.06428
b0557	ybcU	0.303841
b0559	ybcW	0.243098
b0564	appY	0.223561
b0572	cusC	3.05758
b0573	ylcC	4.80525
b0584	fepA	2.54043
b0588	fepC	5.15335
b0591	ybdA	2.57873
b0592	fepB	2.13159
b0593	entC	2.38122
b0594	entE	3.33011
b0595	entB	4.28947
b0597	ybdB	2.04035
b0598	cstA	13.4911
b0607	ybdQ	0.349996
b0608	ybdR	2.79479
b0621	dcuC	0.0498156
b0622	crcA	0.292815
b0627	tatE	0.463484
b0652	gltL	3.39335
b0653	gltK	2.5397
b0654	gltJ	2.71999
b0655	gltI	3.19501
b0679	nagE	3.00655
b0696	kdpC	3.9348
b0697	kdpB	6.08219
b0698	kdpA	23.8568
b0699	ybfA	0.169578
b0720	gltA	4.52024
b0721	sdhC	51.1918
b0722	sdhD	53.9937
b0723	sdhA	49.2107
b0724	sdhB	30.5862
b0725	b0725	4.27416
b0726	sucA	5.84163
b0727	sucB	8.24872
b0728	sucC	10.6555
b0729	sucD	13.6011
b0733	cydA	0.324531
b0751	pnuC	0.493458
b0753	ybgS	1.98093
b0755	gpmA	3.85331
b0760	modF	3.03049
b0774	bioA	2.21911
b0776	bioF	2.278
b0778	bioD	2.02987
b0786	ybhL	0.42756
b0805	ybiL	2.50745
b0807	ybiN	0.476431
b0816	yliL	0.313325
b0819	ybiS	0.511416
b0821	ybiU	4.10943
b0836	yliH	0.0550982
b0837	yliI	2.47794
b0841	ybjG	0.487137
b0848	ybjM	0.203239
b0851	nfsA	2.0749
b0854	potF	3.01584
b0855	potG	2.76646
b0856	potH	3.96313
b0857	potI	3.02476
b0864	artP	0.407774
b0872	hcr	0.402757
b0873	hcp	0.431466
b0877	ybjX	0.159965
b0882	clpA	2.68083
b0894	dmsA	0.0181997
b0895	dmsB	0.0207884
b0896	dmsC	0.0559736
b0897	ycaC	2.0064
b0898	ycaD	0.39205
b0902	pflA	0.33989
b0903	pflB	0.212418
b0904	focA	0.145223
b0905	ycaO	3.77844
b0919	ycbJ	0.215575
b0972	hyaA	0.00304667
b0973	hyaB	0.00574348
b0974	hyaC	0.00694688
b0975	hyaD	0.00839665
b0976	hyaE	0.0158633
b0977	hyaF	0.0104715
b0978	appC	0.0219673
b0979	appB	0.0302358
b0980	appA	0.0412953
b0988	insB_4	0.491894
b0990	cspG	0.413325
b0992	yccM	0.341929
b0993	torS	0.441743
b0994	torT	0.361779
b0999	yccD	0.226737
b1000	cbpA	0.236803
b1005	ycdF	2.38819
b1014	putA	1.96685
b1015	putP	2.46285
b1018	ycdO	24.0384
b1019	ycdB	7.16631
b1020	phoH	24.2237
b1021	ycdP	2.58714
b1037	csgG	2.14511
b1038	csgF	2.17448
b1039	csgE	2.48804
b1040	csgD	1.95289
b1042	csgA	0.509206
b1047	mdoC	2.10978
b1050	yceK	1.99769
b1053	yceE	0.468217
b1055	yceA	8.17472
b1056	yceI	9.33364
b1057	yceJ	3.90478
b1060	yceP	0.337234
b1063	yceB	0.513775
b1065	yceL	0.357556
b1073	flgB	4.23602
b1074	flgC	5.7305
b1075	flgD	3.52607
b1076	flgE	2.96235
b1078	flgG	2.69723
b1081	flgJ	2.0778
b1113	ycfS	5.32931
b1136	icdA	4.51232
b1143	ymfI	0.499906
b1163	ycgF	6.08691
b1164	ycgZ	3.06297
b1165	ymgA	2.67914
b1166	ymgB	2.80644
b1172	ymgG	0.491887
b1177	ycgJ	3.1054
b1182	hlyE	0.169118
b1185	dsbB	0.398881
b1188	ycgB	4.72476
b1193	mltE	0.45426
b1195	ymgE	3.70859
b1202	ycgV	0.40343
b1206	ychM	0.290446
b1210	hemA	0.466384
b1216	chaA	7.06726
b1223	narK	0.0681364
b1224	narG	0.0202199
b1225	narH	0.0234983
b1226	narJ	0.0528794
b1227	narI	0.0742122
b1241	adhE	0.245268
b1243	oppA	0.300734
b1244	oppB	0.171286
b1245	oppC	0.241333
b1246	oppD	0.159434
b1247	oppF	0.175304
b1256	yciD	0.41213
b1258	yciF	4.49992
b1259	yciG	2.12982
b1273	yciN	0.468201
b1276	acnA	7.50926
b1281	pyrF	2.11704
b1282	yciH	2.25169
b1284	yciT	0.491196
b1296	ycjJ	5.78012
b1297	ycjK	20.3892
b1298	ycjL	9.89926
b1299	ycjC	5.11165
b1300	aldH	10.2558
b1301	ordL	6.92129
b1302	goaG	3.68946
b1308	pspE	0.458445
b1324	tpx	2.43097
b1330	ynaI	0.404727
b1332	ynaJ	2.49857
b1355	ydaG	0.43587
b1356	racR	0.505587
b1384	feaR	3.04531
b1389	paaB	2.41528
b1415	aldA	35.0672
b1419	ydcA	0.492205
b1422	ydcI	10.0661
b1423	ydcJ	2.42365
b1441	ydcT	2.08158
b1444	ydcW	2.34453
b1449	yncB	2.14652
b1450	yncC	4.36793
b1451	yncD	6.64565
b1452	yncE	6.95273
b1478	adhP	3.79611
b1481	bdm	2.42778
b1487	yddS	4.03604
b1488	ddpX	2.12503
b1489	dos	2.18869
b1490	yddV	3.34795
b1492	xasA	0.168309
b1493	gadB	0.125112
b1494	pqqL	2.48499
b1495	yddB	2.10815
b1523	yneG	0.507345
b1532	marB	1.98088
b1533	eamA	2.21937
b1540	ydfH	0.414421
b1541	ydfZ	0.0112204
b1587	ynfE	0.0267375
b1588	ynfF	0.0263744
b1589	ynfG	0.0263172
b1590	ynfH	0.0577414
b1591	ynfI	0.191566
b1593	ynfK	0.0607055
b1597	asr	0.469137
b1600	ydgF	2.26232
b1604	ydgH	0.497359
b1607	ydgC	2.05058
b1608	rstA	0.34709
b1609	rstB	0.377592
b1611	fumC	4.65103
b1612	fumA	14.6824
b1613	manA	0.391013
b1625	ydgT	0.186658
b1626	ydgK	0.381978
b1634	ydgR	0.274358
b1642	slyA	0.487455
b1646	sodC	2.06114
b1667	ydhR	0.45578
b1672	ydhW	0.4564
b1673	ydhV	0.253845
b1674	ydhY	0.253676
b1676	pykF	0.496908
b1683	sufB	3.25255
b1684	sufA	2.59407
b1685	ydiH	0.229437
b1688	ydiK	0.425954
b1702	ppsA	3.326
b1706	ydiU	7.40023
b1744	astE	2.45112
b1745	astB	2.32789
b1747	astA	2.87815
b1748	astC	3.72583
b1751	ydjY	0.0634987
b1752	ydjZ	0.0752362
b1753	ynjA	0.160952
b1754	ynjB	0.122061
b1755	ynjC	0.325794
b1756	ynjD	0.280935
b1757	ynjE	0.0444122
b1777	yeaC	8.97262
b1778	msrB	5.92753
b1781	yeaE	0.509509
b1783	yeaG	2.88218
b1784	yeaH	2.11459
b1787	yeaK	0.448904
b1789	yeaL	0.472426
b1797	yeaR	2.55268
b1798	yeaS	0.464249
b1813	yeaB	0.380878
b1821	yebN	3.01396
b1825	yebO	0.425276
b1826	yobG	0.447593
b1839	yebY	2.03825
b1840	yebZ	6.70255
b1854	pykA	0.256114
b1863	ruvC	0.411955
b1874	cutC	0.438206
b1893	insB_5	0.464413
b1905	ftn	0.189079
b1906	yecH	0.135962
b1921	fliZ	2.14041
b1927	amyA	2.62133
b1930	yedF	0.493462
b1932	yedL	2.95646
b1944	fliL	2.00718
b1946	fliN	2.18545
b1951	rcsA	2.13443
b1952	dsrB	2.03504
b1967	yedU	3.19793
b1988	nac	6.81527
b2001	yeeR	0.443483
b2006	yeeW	0.49523
b2014	yeeF	3.00532
b2105	yohL	2.71833
b2106	yohM	2.60669
b2141	yohJ	0.501152
b2143	cdd	0.352074
b2146	yeiT	0.19871
b2147	yeiA	0.226807
b2148	mglC	10.4685
b2149	mglA	13.2516
b2150	mglB	28.705
b2151	galS	2.01272
b2152	yeiB	2.70889
b2153	folE	2.81051
b2155	cirA	6.91323
b2168	fruK	0.455029
b2169	fruB	0.358981
b2172	yeiQ	2.77049
b2175	spr	1.99275
b2181	yejG	4.0187
b2193	narP	0.441189
b2199	ccmC	0.494705
b2201	ccmA	0.398698
b2202	napC	0.46955
b2204	napH	0.493147
b2206	napA	0.396584
b2208	napF	0.367547
b2210	mqo	6.85008
b2211	yojI	4.9955
b2215	ompC	0.414436
b2234	nrdA	3.23411
b2235	nrdB	2.07314
b2236	yfaE	2.11801
b2276	nuoN	2.17999
b2278	nuoL	2.43721
b2279	nuoK	2.39948
b2280	nuoJ	2.54647
b2281	nuoI	2.32281
b2285	nuoE	1.95301
b2289	lrhA	0.407522
b2291	yfbR	0.49892
b2292	yfbS	0.409853
b2295	yfbV	0.51359
b2296	ackA	0.109958
b2297	pta	0.0992706
b2298	yfcC	0.176036
b2303	folX	2.06212
b2306	hisP	2.74392
b2309	hisJ	2.80687
b2310	argT	23.2307
b2315	folC	2.04686
b2318	truA	0.511051
b2341	yfcX	4.27739
b2342	yfcY	4.09224
b2344	fadL	3.08117
b2346	vacJ	2.12416
b2352	yfdI	2.88462
b2378	ddg	0.462104
b2398	yfeC	0.439733
b2399	yfeD	0.459667
b2463	maeB	3.14965
b2468	aegA	0.40413
b2469	narQ	0.357692
b2497	uraA	2.05298
b2504	yfgG	0.453018
b2510	yfgJ	0.495958
b2518	ndk	16.0498
b2523	pepB	2.5534
b2531	iscR	2.95855
b2537	hcaR	7.45759
b2552	hmpA	2.65562
b2574	nadB	0.492215
b2579	yfiD	0.112538
b2586	yfiM	9.89596
b2587	kgtP	9.64285
b2592	clpB	0.504897
b2597	yfiA	2.41843
b2630	yfjN	0.273831
b2631	yfjO	0.404544
b2659	csiD	4.34558
b2662	gabT	2.13484
b2663	gabP	3.89572
b2666	yqaE	2.04328
b2670	ygaW	0.437289
b2671	ygaC	2.51352
b2673	nrdH	4.6019
b2674	nrdI	3.50263
b2675	nrdE	2.89347
b2676	nrdF	2.72476
b2677	proV	2.79549
b2678	proW	2.38987
b2679	proX	3.31723
b2702	srlA	2.03017
b2703	srlE	2.5472
b2712	hypF	0.197506
b2713	hydN	0.0281395
b2717	hycI	0.11321
b2718	hycH	0.0511256
b2719	hycG	0.0408565
b2720	hycF	0.0187453
b2721	hycE	0.0234954
b2722	hycD	0.02264
b2723	hycC	0.0442865
b2724	hycB	0.0405917
b2725	hycA	0.028069
b2726	hypA	0.0308349
b2727	hypB	0.0477608
b2728	hypC	0.043484
b2729	hypD	0.073547
b2730	hypE	0.127286
b2731	fhlA	0.429006
b2741	rpoS	2.01511
b2759	ygcK	2.28167
b2779	eno	0.510265
b2796	sdaC	0.458833
b2809	ygdI	1.98592
b2817	amiC	0.507757
b2842	kduD	2.25998
b2843	kduI	2.1692
b2844	yqeF	8.81793
b2847	yqeI	0.49154
b2902	ygfF	2.07054
b2903	gcvP	2.02543
b2904	gcvH	2.69895
b2905	gcvT	3.429
b2916	iciA	0.48971
b2936	yggG	2.46603
b2937	speB	3.17668
b2941	yqgD	0.220173
b2942	metK	0.331884
b2943	galP	1.99601
b2957	ansB	0.10718
b2960	yggH	2.18763
b2975	yghK	2.38292
b2976	glcB	3.01145
b2977	glcG	2.72255
b2979	glcD	2.2202
b2980	glcC	6.50573
b2990	hybG	0.452999
b2991	hybF	0.312921
b2992	hybE	0.282171
b2993	hybD	0.408379
b2994	hybC	0.155247
b2995	hybB	0.0700136
b2996	hybA	0.0484161
b2997	hybO	0.0497117
b3003	yghA	4.52636
b3005	exbD	2.60449
b3011	yqhD	0.447072
b3041	ribB	0.46018
b3042	yqiC	0.416714
b3070	yqjH	4.37284
b3071	yqjI	0.265792
b3073	ygjG	7.60258
b3074	ygjH	2.40657
b3088	ygjT	3.44616
b3089	ygjU	0.14231
b3107	yhaL	0.430194
b3124	garK	1.96236
b3128	garD	0.499903
b3151	yraQ	2.02345
b3155	yhbQ	0.439922
b3156	yhbS	0.472606
b3157	yhbT	0.494249
b3158	yhbU	0.070121
b3159	yhbV	0.115008
b3160	yhbW	6.78129
b3161	mtr	0.487492
b3190	yrbA	0.497601
b3206	ptsO	0.399817
b3207	yrbL	0.44379
b3211	yhcC	0.433529
b3225	nanA	2.38257
b3236	mdh	9.65864
b3239	yhcO	2.1115
b3254	b3254	0.352931
b3263	yhdU	2.30076
b3268	yhdW	3.69548
b3271	yhdZ	2.57089
b3337	bfd	0.455843
b3343	yheL	0.410001
b3350	kefB	3.16806
b3351	yheR	4.12851
b3361	fic	2.41312
b3365	nirB	0.0299332
b3366	nirD	0.0989182
b3367	nirC	0.172749
b3397	yrfE	2.21982
b3408	feoA	0.135802
b3415	gntT	4.04781
b3416	malQ	1.95491
b3425	glpE	3.08988
b3426	glpD	3.61822
b3445	insB_6	0.488815
b3447	ggt	3.83916
b3450	ugpC	3.85083
b3451	ugpE	2.80714
b3452	ugpA	3.39997
b3453	ugpB	11.6436
b3454	livF	2.68474
b3455	livG	2.16325
b3472	dcrB	2.73559
b3476	nikA	0.0301454
b3477	nikB	0.0515173
b3478	nikC	0.0619123
b3479	nikD	0.0529708
b3480	nikE	0.0564889
b3481	nikR	0.352878
b3491	yhiM	0.0482085
b3497	yhiQ	1.98064
b3506	slp	0.0721698
b3507	yhiF	0.088654
b3508	yhiD	0.101761
b3509	hdeB	0.345077
b3510	hdeA	0.415511
b3511	hdeD	0.23725
b3512	yhiE	0.0960927
b3513	yhiU	0.0427118
b3514	yhiV	0.0533189
b3515	yhiW	0.382897
b3516	gadX	0.3764
b3517	gadA	0.120258
b3518	yhjA	0.49965
b3523	yhjE	5.05615
b3524	yhjG	2.34102
b3526	kdgK	0.357652
b3528	dctA	3.97419
b3535	yhjR	2.22885
b3536	yhjS	2.3264
b3537	yhjT	2.43495
b3538	yhjU	3.81901
b3540	dppF	0.24243
b3541	dppD	0.325196
b3542	dppC	0.232541
b3543	dppB	0.242191
b3544	dppA	0.317604
b3555	yiaG	2.18836
b3556	cspA	0.146013
b3562	yiaA	2.36089
b3563	yiaB	2.09408
b3566	xylF	1.96176
b3592	yibF	2.57157
b3597	yibH	2.09013
b3598	yibI	2.38962
b3603	lldP	8.34609
b3604	lldR	3.92165
b3605	lldD	9.99038
b3612	yibO	0.237219
b3616	tdh	2.97541
b3618	htrL	1.9564
b3640	dut	1.95005
b3662	yicM	2.96783
b3665	ade	1.96812
b3670	ilvN	2.4164
b3671	ilvB	2.83679
b3688	yidQ	0.27692
b3689	yidR	0.46801
b3708	tnaA	2.45929
b3726	pstA	1.97778
b3728	pstS	2.45646
b3745	yieM	0.371514
b3746	yieN	0.497356
b3751	rbsB	3.78006
b3766	ilvL	0.500527
b3769	ilvM	0.251071
b3770	ilvE	0.499089
b3771	ilvD	0.322873
b3772	ilvA	0.301538
b3795	yifK	3.56415
b3819	rarD	6.21795
b3820	yigI	15.2853
b3828	metR	0.478951
b3830	ysgA	4.36966
b3845	fadA	3.20237
b3846	fadB	9.57757
b3868	glnG	3.18107
b3869	glnL	3.39509
b3870	glnA	2.10754
b3892	fdoI	2.10152
b3894	fdoG	3.82606
b3908	sodA	13.8879
b3930	menA	2.11458
b3937	yiiX	0.450785
b3941	metF	0.496274
b3945	gldA	0.106175
b3957	argE	2.23064
b3962	udhA	5.28466
b3990	thiH	2.27176
b4015	aceA	3.95778
b4016	aceK	2.87498
b4020	yjbB	3.30974
b4021	pepE	0.106793
b4025	pgi	0.456713
b4032	malG	2.34852
b4033	malF	5.90628
b4034	malE	10.9659
b4035	malK	12.7293
b4036	lamB	24.4378
b4037	malM	9.28023
b4040	ubiA	2.31591
b4049	yjbN	2.34093
b4056	yjbQ	0.474507
b4057	yjbR	0.299395
b4061	yjcC	2.32213
b4067	actP	8.34678
b4068	yjcH	5.36222
b4069	acs	24.6077
b4070	nrfA	0.0189638
b4071	nrfB	0.077918
b4072	nrfC	0.0692439
b4073	nrfD	0.0466322
b4074	nrfE	0.314484
b4077	gltP	0.3509
b4079	fdhF	0.0548833
b4109	yjdA	2.42711
b4115	yjdE	0.0620506
b4116	adiY	0.0476834
b4117	adiA	0.264342
b4122	fumB	0.0549674
b4123	dcuB	0.0279203
b4139	aspA	0.413391
b4151	frdD	0.0991977
b4152	frdC	0.108118
b4153	frdB	0.0893611
b4154	frdA	0.105691
b4175	hflC	2.25807
b4184	yjfL	1.96595
b4187	aidB	0.423666
b4216	ytfJ	2.69419
b4227	ytfQ	2.43284
b4237	nrdG	0.273706
b4238	nrdD	0.361215
b4248	yjgH	2.01307
b4279	yjhB	1.96559
b4291	fecA	2.86053
b4310	yjhT	1.97439
b4313	fimE	2.24353
b4316	fimC	0.385681
b4326	yjiD	0.268075
b4327	yjiE	0.383495
b4328	iadA	0.290301
b4329	yjiG	0.0420054
b4330	yjiH	0.0238364
b4334	yjiL	0.102777
b4335	yjiM	0.0325775
b4337	yjiO	0.487647
b4353	yjiX	0.473721
b4354	yjiY	0.0708647
b4363	yjjB	0.42964
b4364	yjjP	0.493072
b4376	osmY	12.4975
b4377	yjjU	0.238452
b4378	yjjV	0.341243
b4379	yjjW	0.274436
b4380	yjjI	0.0983242
b4381	deoC	0.49729
b4409	blr	0.429997
b4410	ecnA	0.432967
b4411	ecnB	5.17002
b4428	hokB	0.422813
a Identification number (B-number) for each gene in each operon, obtained from EcoCyc [6].
b Gene showing statistically significant DE in WT Aerobic or WT Anaerobic cultures in GMM, obtained from EcoCyc [6].
c Fold change of each gene. Values less than 0.5 are expressed more under anaerobic growth conditions and values greater than 2 are expressed more under aerobic growth conditions.
