# Supplementary material for: Genome-scale Analysis of Escherichia coli FNR Reveals Complex Features of Transcription Factor Binding
Source: PLoS Genet. 2013 Jun 20;9(6):e1003565. doi: 10.1371/journal.pgen.1003565 (PMC3688515; doi:10.1371/journal.pgen.1003565)
Supplement: Table S13 — Operons regulated by ArcA that show a FNR-dependent change in expression but lack a FNR ChIP-seq peak. (XLS) [file pgen.1003565.s019.xls]

## Sheet: Sheet1
Table S13. Operons regulated by ArcA that show a FNR dependent change in expression but lack a FNR ChIP-seq peak.
Operon a	B-number of First Gene b	FNR Regulation c	Reference d
dapB	b0031	Repressed	Park and Kiley, personal communication
acnB	b0118	Repressed	[157-160]
cyoABCDE	b0428	Repressed	[161,162]
glnK-amtB	b0450	Repressed	Park and Kiley, personal communication
glnIJKL-sroC	b0654	Repressed	Park and Kiley, personal communication
gltA	b0720	Repressed	[8,163,164]
sdhCDAB-sucABCD	b0721	Repressed	Park and Kiley, personal communication
gpmA	b0755	Repressed	Park and Kiley, personal communication
potFGHI	b0854	Repressed	Park and Kiley, personal communication
cydDC	b0886	Repressed	[165,166]
putA	b1014	Repressed	Park and Kiley, personal communication
csgDEFG	b1040	Repressed	Park and Kiley, personal communication
dadAX	b1189	Repressed	Park and Kiley, personal communication
acnA	b1276	Repressed	[167]
fumA	b1612	Repressed	[158,166,168]
yeaC	b1777	Repressed	Park and Kiley, personal communication
dld	b2133	Repressed	Park and Kiley, personal communication
folE-yeiB	b2153	Repressed	Park and Kiley, personal communication
eco	b2209	Repressed	Park and Kiley, personal communication
argT-hisJQMP	b2310	Repressed	Park and Kiley, personal communication
rpoS	b2741	Repressed	[169,170]
yhbW	b3160	Repressed	Park and Kiley, personal communication
mdh	b3236	Repressed	[165,171]
gadXW	b3516	Repressed	Park and Kiley, personal communication
gadAX	b3517	Repressed	Park and Kiley, personal communication
dctA	b3528	Repressed	[172]
rsd	b3995	Repressed	Park and Kiley, personal communication
aceBAK	b4014	Repressed	[173]
adiC	b4115	Activated	Park and Kiley, personal communication
a Operon with a FNR dependent change in expression but lacking a FNR ChIP-seq peak, and operon definitions were obtained from EcoCyc [4].
b Identification number (B-number) for the first gene in each operon, obtained from EcoCyc [6].
c Regulation by FNR as determined by transcriptomic experiments in our study (FNR- compared to WT).
d Reference for ArcA regulation of each operon.
